# Supplementary material for: The tip of the iceberg: Profiling cooling agents using computational approaches to inform tobacco regulatory science
Source: PLoS One. 2026 Apr 16;21(4):e0346126. doi: 10.1371/journal.pone.0346126 (PMC13086334; doi:10.1371/journal.pone.0346126)
Supplement: S1 Data File — (XLSX) [file pone.0346126.s001.xlsx]

## Sheet: Glossary
	Cooling Agent Library
	Worsheet Title	Brief Descripition
1	228-Chemical Identifiers	1. Chemical identifiers: chemical abstracts service registry numbers (CASRNs), chemical/alternate name, PubChem Compound ID (PubCID), SMILES code, InChiKey, unique 2-D structure (yes or no) 2. Flavor identifiers from Flavor and Extract Manufacturers Association (FEMA; https://www.femaflavor.org/): FEMA number and Flavor Profile, 3. Clustering: Structural skeleton assignment (1-4) library based on…
2	Perceived cooling intensity	FEMA Number, Flavor Profile from FEMA, Reported Odor Predominate (minty, none, n/a), Reported Taste predominate (minty, none, n/a), Cooling Threshold (ug or ppm), Odor Threshold (ug or ppm), Cooling Intensity (ppm), duration of action on-off (minutes), reference for sensory perception
3	TRPM8 binding data	TRPM8 Activation Reported (yes or no), TRPM8 EC50 (µM), reference for TRPM8 binding
4	Tobacco Product Ingredient	considered for use in any tobacco product: Reported in any Journal article, Tobacco Industry Document, Patent Number, Rodgman & Perfetti Book
5	HCM-Hazard Profiles	EPA’s web-based Hazard Comparison Module (HCM, https://www.epa.gov/comptox-tools/cheminformatics; version: DEV, build: 2023-03-09). CASRN or, if CASRN was not available, SMILES code into HCM to generate a hazard profile. Scores (inconclusive, low, medium, high, or very high). The integrated score for each endpoint in the HCM is based on the highest hazard record from the most authoritative data s…
6	HCM-Hazard Records	The hazard records associated with each hazard profile (Source, Score, Rationale, Route)
7	Truth Tobacco Industry Documents	References to Truth Tobacco Industry Documents (https://www.industrydocuments.ucsf.edu/tobacco/) to identify cooling agents and their use in commercial tobacco products.
8	Patents	References to Google patents (https://patents.google.com/) and TRPM8-related patents (https://pubchem.ncbi.nlm.nih.gov/#query=trpm8&tab=patent&page=2&selected_id_type=cid) identified patents that describe new chemicals with cooling properties, specifically any used in tobacco products.

## Sheet: 228 Chemical Identifiers
CASRN/Alternate Name	PubCID/Alternate Name	Name	Alternate Name/CAS	SMILES	InChI-Key	Unique 2-D structure	FEMA Number	Flavor Profile	Perceived Odor Predominate minty or not	Perceived Taste predominate minty or not	Molecular Weight Da	Water Solubility mg/L	Vapor Pressure (Antoine method, mm Hg)	Octanol-water partition coefficient (log Kow)	Electrotopological states	Skeleton based on manual clustering	Main structural feature/functional group based on manual clustering	Kodama Cluster using unsupervised machine learning	Reference(s) used to identify cooling agent
2216-51-5	16666	L-Menthol	89-78-1	C[C@@H]1CC[C@H]([C@@H](C1)O)C(C)C	NOOLISFMXDJSKH-KXUCPTDWSA-N	yes	2665	Mint, Cool	minty	minty	156	434	0.00916	3.38	21.832	1	p-Menthane	2	WO 2006/103401 A2, WO 2008/148234, Furrer SM, Slack JP, McCluskey ST, et al. New Developments in the Chemistry of Cooling Compounds. Chemosensory Perception. 2008 2008/06/01;1(2):119-126. PubChem
15356-60-2	165675	(+)-Menthol	D-menthol, 2216-51-5	C[C@H]1CC[C@@H]([C@H](C1)O)C(C)C	NOOLISFMXDJSKH-AEJSXWLSSA-N	duplicate	2665	Mint, Cool	minty	minty	excluded	excluded	excluded	excluded	excluded	1	p-Menthane	excluded	pubchem, Furrer SM, Slack JP, McCluskey ST, et al. New Developments in the Chemistry of Cooling Compounds. Chemosensory Perception. 2008 2008/06/01;1(2):119-126.
1490-04-6	1254	DL-Menthol	2216-51-5	CC1CCC(C(C1)O)C(C)C	NOOLISFMXDJSKH-UHFFFAOYSA-N	duplicate	2665	Mint, Cool	minty	minty	excluded	excluded	excluded	excluded	excluded	1	p-Menthane	excluded	PubChem
20752-34-5	19244	(+)-Neoisomenthol		CC1CCC(C(C1)O)C(C)C	NOOLISFMXDJSKH-UHFFFAOYSA-N	duplicate	2666	Mint, Cool	minty	minty	excluded	excluded	excluded	excluded	excluded	1	p-Menthane	excluded	PubChem, Furrer SM, Slack JP, McCluskey ST, et al. New Developments in the Chemistry of Cooling Compounds. Chemosensory Perception. 2008 2008/06/01;1(2):119-126.
3623-52-7	6432468	Isomenthol	20752-33-4	CC1CCC(C(C1)O)C(C)C	NOOLISFMXDJSKH-UHFFFAOYSA-N	duplicate	4729	n/a	minty	minty	excluded	excluded	excluded	excluded	excluded	1	p-Menthane	excluded	PubChem
491-01-0	19243	Neomenthol	3623-51-6	CC1CCC(C(C1)O)C(C)C	NOOLISFMXDJSKH-UHFFFAOYSA-N	duplicate	2665	Mint, Cool	N/A	N/A	excluded	excluded	excluded	excluded	excluded	1	p-Menthane	excluded	pubchem
2216-52-6	439263	(+)-Neomenthol	2216-51-5	C[C@@H]1CC[C@H]([C@H](C1)O)C(C)C	NOOLISFMXDJSKH-UTLUCORTSA-N	duplicate	2666	Mint, Cool	minty	minty	excluded	excluded	excluded	excluded	excluded	1	p-Menthane	excluded	PubChem, Furrer SM, Slack JP, McCluskey ST, et al. New Developments in the Chemistry of Cooling Compounds. Chemosensory Perception. 2008 2008/06/01;1(2):119-126.
76-22-2	2537	Camphor	8008-51-3	CC1(C2CCC1(C(=O)C2)C)C	DSSYKIVIOFKYAU-UHFFFAOYSA-N	yes	4513	Mint, Cool	minty	minty	152	339	0.0125	3.04	23	2	Bicyclic and bridged	4	WO2010128026A2
464-49-3	159055	D-Camphor	76-22-2	C[C@@]12CC[C@@H](C1(C)C)CC2=O	DSSYKIVIOFKYAU-XCBNKYQSSA-N	duplicate	2230	Camphor, Earth, Pine, Spice	N/A	N/A	excluded	excluded	excluded	excluded	excluded	2	Bicyclic and bridged	excluded	US-2016339026-A1
124-76-5	6321405	Isoborneol		C[C@@]12CC[C@@H](C1(C)C)C[C@H]2O	DTGKSKDOIYIVQL-MRTMQBJTSA-N	duplicate	2158	Camphor, Must	N/A	N/A	excluded	excluded	excluded	excluded	excluded	2	Bicyclic and bridged	excluded	US-10392371-B2
464-45-9	1201518	(-)-Borneol	507-70-0	C[C@]12CC[C@H](C1(C)C)C[C@H]2O	DTGKSKDOIYIVQL-QXFUBDJGSA-N	duplicate	2157	Camphor, Fragrant, Green	N/A	N/A	excluded	excluded	excluded	excluded	excluded	2	Bicyclic and bridged	excluded	Pubchem
507-70-0	64685	Borneol	464-43-7, 10385-78-1	CC1(C2CCC1(C(C2)O)C)C	DTGKSKDOIYIVQL-UHFFFAOYSA-N	yes	2157	Camphor, Fragrant, Green	N/A	N/A	154	1190	0.000518	2.85	21.666	2	Bicyclic and bridged	2	US-10392371-B2
39711-79-0	62907	N-Ethyl-p-menthane-3-carboxamide	WS-3	O=C(NCC)C1CC(C)CCC1C(C)C	VUNOFAIHSALQQH-UHFFFAOYSA-N	yes	3455	Cooling	none	minty	211	21.4	2.83e-05	3.81	30.499	1	p-Menthane	1	WO 2006/103401 A2, US 7,935,848 B2, EP 1 750 525 81, WO 2008/148234, WO2022251628A1
68489-14-5	11615984	N-([ethoxycarbonyl]methyl)-p-menthane-3-carboxamide	WS-5	O=C(OCC)CNC(=O)C1CC(C)CCC1C(C)C	GWRCTWAPTXBPHW-UHFFFAOYSA-N	yes	4309	Cooling	none	bitter	269	9.51	2.38e-07	3.85	44.166	1	p-Menthane	1	WO 2006/103401 A2, WO 2005/097735 Al, EP 1 750 525 81, Pubchem
51115-67-4	65300	N,2,3-Trimethyl-2-isopropylbutanamide	WS-23	O=C(NC)C(C)(C(C)C)C(C)C	RWAXQWRDVUOOGG-UHFFFAOYSA-N	yes	3804	Mint, Cool	none	none	171	459	0.0026	2.48	27.083	3	Amide	1	PubChem, US 2007/0248717 A1, EP 1 750 525 81, WO 2008/148234, Johnson, S.; et al. Trigeminal receptor study of high-intensity cooling agents. J Agric Food Chem 2018, 66 (10), 2319-2323.
C25	P18	2-hydroxyethyl-p-menthane-3-carboxylate	WS-4	CC1CCC(C(C)C)C(C([O-])=O)C1CCO	QRJOCUWZNNJYSR-UHFFFAOYSA-M	yes	n/a	n/a	N/A	N/A	227	235	1.61e-07	3.54	42.332	1	p-Menthane	4	EP 1 750 525 81, Furrer SM, Slack JP, McCluskey ST, et al. New Developments in the Chemistry of Cooling Compounds. Chemosensory Perception. 2008 2008/06/01;1(2):119-126. Legacy document_BAT, Further evaluation of Coolants_ Report No. RD.1022-R
C22	P15	3-methyl neomenthol	WS-18, 38618-25-6	CC1CCC(C(C)C)C(O)(C)C1	DTSZTPPMUGNHKT-UHFFFAOYSA-N	yes	n/a	n/a	N/A	N/A	170	105	0.025	3.83	23.749	1	p-Menthane	2	Legacy document_BAT, Further evaluation of Coolants_ Report No. RD.1022-R
68489-09-8	11266244	(1R,2S,5R)-N-(4-Methoxyphenyl)-5-methyl-2-(1-methylethyl)cyclohexanecarboxamide	WS-12, CPS-112	O=C(NC1=CC=C(OC)C=C1)C2CC(C)CCC2C(C)C	HNSGVPAAXJJOPQ-UHFFFAOYSA-N	yes	4681	Mint, Cool	none	none	289	0.518	9.37e-09	5.19	43.833	1	p-Menthane	5	WO 2006/103401 A2, EP 1 750 525 81, Furrer SM, Slack JP, McCluskey ST, et al. New Developments in the Chemistry of Cooling Compounds. Chemosensory Perception. 2008 2008/06/01;1(2):119-126. PubChem
C21	P14	3-ethyl neomenthol	WS-16	CC1CCC(C(C)C)C(O)(CC)C1	DYCABLGCXHCEMN-UHFFFAOYSA-N	yes	n/a	n/a	N/A	N/A	184	34.3	0.00758	4.33	25.249	1	p-Menthane	2	Legacy document_BAT, Further evaluation of Coolants_ Report No. RD.1022-R
C19	P12	N-isopropyl-p-menthane-3-carboxamide	WS-10, 57233-04-2	CC1CCC(C(C)C)C(C(NC(C)C)=O)C1	MTOKWHLXXJOHAZ-UHFFFAOYSA-N	yes	n/a	n/a	none	none	225	7.93	1.19e-05	4.23	32.332	1	p-Menthane	1	Legacy document_BAT, Further evaluation of Coolants_ Report No. RD.1022-R
5989-27-5	440917	D-Limonene	WS-7	CC1=CCC(CC1)C(=C)C	XMGQYMWWDOXHJM-SNVBAGLBSA-N	yes	2633	Citrus, Mint	N/A	N/A	136	4.58	1.58	4.83	18.167	1	p-Menthane	4	US-10392371-B2
C26	557745	p-menthane-3-methanol	WS-8	CC1CCC(C(C)C)C(CO)C1	AEFLYRHUYOYCLW-UHFFFAOYSA-N	yes	n/a	n/a	N/A	N/A	170	97.8	0.00521	3.87	23.332	1	p-Menthane	2	Legacy document_BAT, Further evaluation of Coolants_ Report No. RD.1022-R
C20	P13	3-ethyl menthol	WS-15, 18368-87-1	OC1C(C(C)C)C(CC)CC(C1)C	MJCLNUJPVVHARG-UHFFFAOYSA-N	yes	n/a	n/a	N/A	N/A	184	36.8	0.00331	4.29	25.165	1	p-Menthane	2	Legacy document_BAT, Further evaluation of Coolants_ Report No. RD.1022-R
51115-77-6	72941560	N-(1,1-Dimethyl-2-hydroxyethyl)-2,2-diethylbutanamide	WS-116	CC(C)C(C(C)C)(C(C)C)C(=O)NC(C)(C)CO	GZJLOYCAYZLBKN-UHFFFAOYSA-N	yes	4603	Mint, Cool	N/A	N/A	257.412	664	9.66e-08	2.04	41.166	3	Amide	1	leffingwell_(cooler_than_menthol)
51115-70-9	3016598	N-Ethyl-2,2-diisopropylbutanamide	WS-27	O=C(NCC)C(CC)(C(C)C)C(C)C	PCOMMNVANAQDMV-UHFFFAOYSA-N	yes	4557	Mint, Cool	none	N/A	199	48.4	0.00021	3.47	30.083	3	Amide	1	EP 1 750 525 81 , Furrer SM, Slack JP, McCluskey ST, et al. New Developments in the Chemistry of Cooling Compounds. Chemosensory Perception. 2008 2008/06/01;1(2):119-126. PubChem, leffingwell_(cooler_than_menthol), Johnson, S.; et al. Trigeminal receptor study of high-intensity cooling agents. J Agric Food Chem 2018, 66 (10), 2319-2323.
C24	P17	1-carbethoxyethyl-p-menthane-3-carboxylate	WS-21	CC1(CCC(OCC)=O)CCC(C(C)C)C(C([O-])=O)C1	PJNUZZGLELQNBR-UHFFFAOYSA-M	yes	n/a	n/a	N/A	N/A	283	1.73	1.39e-06	5.08	52.083	1	p-Menthane	3	Legacy document_BAT, Further evaluation of Coolants_ Report No. RD.1022-R
C23	P16	3-(1-hydroxyethyl)-p-menthane	WS-19	CC1CCC(C(C)C)C(C(O)C)C1	IRZHCQPTRXBMPW-UHFFFAOYSA-N	yes	n/a	n/a	N/A	N/A	184	36.8	0.00477	4.29	25.165	1	p-Menthane	2	Legacy document_BAT, Further evaluation of Coolants_ Report No. RD.1022-R
C96	67132953	1-O-ethyl 3-O-[(2R)-1,3,3-trimethyl-2-bicyclo[2.2.1]heptanyl] propanedioate		CCOC(=O)CC(=O)O[C@H]1C(C2CCC1(C2)C)(C)C	AFWZIILPIMRZFA-IQYSWEBNSA-N	yes	n/a	n/a	none	N/A	268	8.92	0.00269	3.89	45	2	Bicyclic and bridged	3	US 7959958 B2
C95	71282962	1-O-ethyl 3-O-(1,3,3-trimethyl-2-bicyclo[2.2.1]heptanyl) propanedioate		CCOC(=O)CC(=O)OC1C(C2CCC1(C2)C)(C)C	AFWZIILPIMRZFA-UHFFFAOYSA-N	duplicate	n/a	n/a	N/A	N/A	excluded	excluded	excluded	excluded	excluded	2	Bicyclic and bridged	excluded	WO2013033501A1
C46	69276718	N-(2,3-Dimethylhexan-3-Yl)Benzamide		CCCC(C)(C(C)C)NC(=O)C1=CC=CC=C1	AGSLVBOKTAOLCW-HNNXBMFYSA-N	yes	n/a	n/a	N/A	N/A	233	4.56	1.55e-06	4.46	36.417	4	Amide	5	US 2008/0311232 A1, US20080175800A1/ WO2013033501A1
35178-55-3	61942	Piperitenone Oxide		CC(=C1CCC2(C(C1=O)O2)C)C	AKASWINDKIEEBO-UHFFFAOYSA-N	yes	4199	Mint, Cool	N/A	N/A	166	113	0.05	3.22	27.084	1	p-Menthane	3	PubChem
C51	17582338	N-[3-(4-chlorophenyl)-4-methylpentyl]-N',N'-dimethylpropane-1,3-diamine		CC(C)C(CCNCCCN(C)C)C1=CC=C(C=C1)Cl	ALMVPXHVZWWMFB-KRWDZBQOSA-N	yes	n/a	n/a	none	N/A	297	13.2	8.94e-06	4.68	38.111	4	Amine	5	US-2013345300-A1, WO2012120099A2
C60	25196078	(5-methyl-2-propan-2-ylcyclohexyl) 2-(dimethylamino)-2-oxoacetate		O=C(OC1C(C(C)C)CCC(C)C1)C(N(C)C)=O	APUPWKRBILRPJG-UHFFFAOYSA-N	yes	n/a	n/a	none	none	255	139	2.61e-05	2.58	42.666	1	p-Menthane	3	US20090054520A1
C86	13782380	(1,3,3-trimethyl-2-bicyclo[2.2.1]heptanyl) (2R)-2-aminopropanoate		C[C@H](C(=O)OC1C(C2CCC1(C2)C)(C)C)N	AUIAZHHOSBRAFZ-FNHQIIJASA-N	yes	n/a	n/a	none	N/A	225	1320	0.00191	2.8	35.166	2	Bicyclic and bridged	3	US-2008311232-A1, US7959958B2
552-02-3	11996452	Viridiflorol		C[C@@H]1CC[C@H]2[C@@H]1[C@H]1[C@@H](CC[C@]2(C)O)C1(C)C	AYXPYQRXGNDJFU-IMNVLQEYSA-N	yes	n/a	n/a	minty	N/A	222	12	2.96e-05	4.63	29.165	2	Bicyclic and fused	2	US-2021337847-A1, EP2478777A1
99-48-9	7438	Carveol		CC1=CCC(CC1O)C(=C)C	BAVONGHXFVOKBV-UHFFFAOYSA-N	yes	2247	Caraway, Fat, Fresh, Spearmint	minty	minty	152	520	0.0141	3.29	24	1	p-Menthane	4	US-10392371-B2
120-92-3	8452	Cyclopentanone		C1CCC(=O)C1	BGTOWKSIORTVQH-UHFFFAOYSA-N	yes	3910	Mint, Cool	N/A	N/A	84.1	60800	12.9	0.635	14.667	4	Ketone	4	US-2015376136-A1
188709-97-9	10199004	Butanedioic acid, 1-[5-methyl-2-(1-methylethyl)cyclohexyl] ester	Physcool	O=C(O)CCC(=O)OC1CC(C)CCC1C(C)C	BLILOGGUTRWFNI-UHFFFAOYSA-N	duplicate	3810	Mint, Cool	minty	none	excluded	excluded	excluded	excluded	excluded	1	p-Menthane	excluded	US-10392371-B2, US20110145970A1
77341-67-4	11219061	monomenthyl succinate	Physcool	CC1CCC(C(C1)OC(=O)CCC(=O)O)C(C)C	BLILOGGUTRWFNI-UHFFFAOYSA-N	yes	3810	Mint, Cool	minty	none	256	16	6.31e-06	4.13	46.666	1	p-Menthane	3	US 2007/0248717 A1, WO2022251628A1
116-02-9	8298	3,3,5-Trimethylcyclohexanol	Homomenthol	CC1CC(CC(C1)(C)C)O	BRRVXFOKWJKTGG-UHFFFAOYSA-N	yes	3962	Mint, Cool	none	N/A	142	841	0.0558	2.93	20.416	4	Alcohol	2	PubChem, US 2007/0248717 A1
C74	69670117	4-(azepane-1-carbonyl)-1-(2-isopropyl-5-methyl cyclohexyl) pyrrolidin-2-one		CC1CCC(C(C1)N2CC(CC2=O)C(=O)N3CCCCCC3)C(C)C	BTXGDZAZJWCVTM-UHFFFAOYSA-N	yes	n/a	n/a	N/A	N/A	349	1.18	4.75e-11	4.37	50.499	1	p-Menthane	1	US-2012129827-A1
203719-53-3	10953718	(4S)-1-Methyl-4-(prop-1-EN-2-YL)-7-oxabicyclo[4.1.0]heptane		CC(=C)[C@H]1CCC2(C(C1)O2)C	CCEFMUBVSUDRLG-IDKOKCKLSA-N	yes	4656	Mint, Cool	N/A	N/A	152	137	1.73	3.43	20.583	1	p-Menthane	2	PubChem
78-70-6	6549	Linalool		CC(C)=CCCC(C)(O)C=C	CDOSHBSSFJOMGT-SNVBAGLBSA-N	yes	2635	Coriander, Floral, Lavender, Lemon, Rose	N/A	N/A	154	684	0.0918	3.38	24.917	4	Alcohol	4	WO-2022223661-A1, Leffingwell (Cooling Ingredients and Their Mechanism of Action)
99-82-1	7459	P-Menthane	6069-98-3	CC1CCC(CC1)C(C)C	CFJYNSNXFXLKNS-UHFFFAOYSA-N	yes	n/a	n/a	N/A	N/A	140	0.433	2.08	4.92	15.999	1	p-Menthane	2	PubChem, WO-2022155054-A1, WO2010128026A2
C8	P9	N-(R)-2-oxotetrahydrofuran-3-y1-(1R,2S,5R)-p-menthane-3-carboxamide	D-HSL	C[C@@H]1CCC(C(C)C)[C@H](C(NC2C(OCC2)=O)=O)C1	CPHSLHFCOXCOJU-CQLXCSJHSA-N	duplicate	n/a	n/a	none	none	excluded	excluded	excluded	excluded	excluded	1	p-Menthane	excluded	Leffingwell (Cooling Ingredients and Their Mechanism of Action)
C10		N-(S)-2-oxotetrahydrofuran-3-y1-(1R,2S,5R)-p-menthane-3-carboxamide	L-HSL	C[C@@H]1CCC(C(C)C)[C@@H](C(NC2C(OCC2)=O)=O)C1	CPHSLHFCOXCOJU-IGJPJIBNSA-N	yes	n/a	n/a	none	none	267	113	3.37e-09	2.61	43.499	1	p-Menthane	1
406179-70-2	18714537	Monomenthyl Glutarate	220621-22-7	CC1CCC(C(C1)OC(=O)CCCC(=O)[O-])C(C)C	CTMTYSVTTGVYAW-UHFFFAOYSA-M	duplicate	4006	Mint, Cool	N/A	N/A	excluded	excluded	excluded	excluded	excluded	1	p-Menthane	excluded	WO-2022223661-A1, WO2010128026A2
220621-22-7	10125362	L-Monomenthyl Glutarate	Physcool 2, MMG	CC1CCC(C(C1)OC(=O)CCCC(=O)O)C(C)C	CTMTYSVTTGVYAW-UHFFFAOYSA-N	yes	4006	Mint, Cool	minty	N/A	270	5.09	2.32e-06	4.62	48.166	1	p-Menthane	3	PUBChem, US20140219930A1
883215-02-9	22182807	N-(2-Hydroxyethyl)-2,3-dimethyl-2-isopropylbutanamide	ICE 6000	CC(C)C(C)(C(C)C)C(=O)NCCO	CUNIMRNZTKYNGN-UHFFFAOYSA-N	yes	4602	Mint, Cool	none	none	201	2210	4.65e-07	1.51	34.083	3	Amide	1	leffingwell_(cooler_than_menthol), WO2013033501A1, Johnson, S.; et al. Trigeminal receptor study of high-intensity cooling agents. J Agric Food Chem 2018, 66 (10), 2319-2323.
C27	20565975	2,2-diethyl-N-(1-hydroxy-2-methylpropan-2-yl)butanamide		CCC(CC)(CC)C(=O)NC(C)(C)CO	DAEKQBAKLXIBNG-UHFFFAOYSA-N	yes	n/a	n/a	N/A	N/A	215	664	9.66e-08	2.04	35.667	3	Amide	1	WO-2022122903-A1, WO2013033501A1
770-99-0	9920477	2(5H)-Furanone, 4-methyl-3-(1-pyrrolidinyl)-		CC1=C(C(=O)OC1)N2CCCC2	DARSINVAIIMSIF-UHFFFAOYSA-N	yes	n/a	n/a	none	N/A	167	473000	0.000541	0.159	27.001	4	Ester	1	US 2005/0000529 A1, US-10392371-B2
C43	24961545	N-(1-methyl-1-isopropyl-isobutyl) benzo[1,3]dioxole-5-carboxamide		CC(C)C(C)(C(C)C)NC(=O)C1=CC2=C(C=C1)OCO2	DRGWPIQBWKCBFK-UHFFFAOYSA-N	yes	n/a	n/a	N/A	N/A	277	2.65	3.82e-08	4.45	44.584	4	Amide	5	WO-2022105986-A1, US20080319055A1
21653-20-3	12304610	(1S,3S,4R,5R)-4-Methyl-1-(1-methylethyl)bicyclo[3.1.0]hexan-3-ol (ACI)	UNII-193IW486Z8	C[C@@H]1[C@H]2C[C@]2(C[C@@H]1O)C(C)C	DZVXRFMREAADPP-IMSYWVGJSA-N	duplicate	4079	Mint, Cool	N/A	N/A	excluded	excluded	excluded	excluded	excluded	2	Bicyclic and fused	excluded	PubChem
513-23-5	10550	Thujyl Alcohol	21653-20-3	CC1C2CC2(CC1O)C(C)C	DZVXRFMREAADPP-UHFFFAOYSA-N	yes	4079	Mint, Cool	N/A	N/A	154	473	0.0468	3.16	21.582	2	Bicyclic and fused	2	Pubchem
C66	67189118	1-((1R,2S,5R)-2-isopropyl-5-methylcyclohexyl)-4-(pyridin-2-yl)but-3-yn-1-ol		C[C@@H]1CC[C@H]([C@@H](C1)C(CC#CC2=CC=CC=N2)O)C(C)C	FEXVXJCWUAWWJQ-RETMSFNHSA-N	yes	n/a	n/a	N/A	N/A	285	2.23	5.88e-09	5.08	42.332	1	p-Menthane	5	US-2010197713-A1, US7935848B2
C47	67299883	N-(2-hydroxy-3-phenoxypropyl)-2,3-dimethyl-2-propan-2-ylbutanamide		CC(C)C(C)(C(C)C)C(=O)NCC(COC1=CC=CC=C1)O	FFJDEJPBTGGGEC-HNNXBMFYSA-N	yes	n/a	n/a	N/A	N/A	307	21.9	1.62e-11	3.17	50.583	3	Amide	5	US-2011182833-A1, US8377422B2
C57	59253418	(1S,2S,5R)-5-methyl-2-propan-2-ylcyclohexane-1-carboxamide		C[C@@H]1CC[C@H]([C@H](C1)C(=O)N)C(C)C	FINKDHKJINNQQW-UTLUCORTSA-N	yes	n/a	n/a	N/A	N/A	183	195	9.72e-05	2.85	28.499	1	p-Menthane	4	WO-2010019730-A1, US20100076080A1
260781-16-6	57509244	Menthyl propylene glycol carbonate	FRESCOLAT MPC	C[C@@H]1CC[C@H]([C@@H](C1)OC(=O)OCC(C)O)C(C)C	FLYJSXDJKBHQAU-IBSWDFHHSA-N	yes	3992, 3806	Mint, Cool	none	none	258	48.4	6.33e-06	3.69	42.332	1	p-Menthane	3	PubChem, Leffingwell (cooler_than_menthol), US 2007/0248717 A1
156324-82-2	10199055	Carbonic acid, 2-hydroxypropyl 5-methyl-2-(1-methylethyl)cyclohexyl ester	Frescolat® Type MPC	CC1CCC(C(C1)OC(=O)OCC(C)O)C(C)C	FLYJSXDJKBHQAU-UHFFFAOYSA-N	duplicate	3992	Mint, Cool	minty	minty	excluded	excluded	excluded	excluded	excluded	1	p-Menthane	excluded	PubChem, Furrer SM, Slack JP, McCluskey ST, et al. New Developments in the Chemistry of Cooling Compounds. Chemosensory Perception. 2008 2008/06/01;1(2):119-126.
C35	69276716	4-Cyano-N-(2,3-Dimethylhexan-3-Yl)Benzamide		O=C(NC(CCC)(C)C(C)C)C1=CC=C(C#N)C=C1	FMWPWZCMNKAXGW-INIZCTEOSA-N	yes	n/a	n/a	N/A	N/A	258	4.39	2.06e-08	4	44.584	4	Amide	5	US 2008/0311232 A1, US-2008319055-A1, US20080319055A1
1187627-98-0	44467796	(1R,2S,5R)-N-[4-(cyanomethyl)phenyl]-5-methyl-2-propan-2-ylcyclohexane-1-carboxamide	Evercool 180, 1187627-98-0	C[C@@H]1CC[C@H]([C@@H](C1)C(=O)NC2=CC=C(C=C2)CC#N)C(C)C	FPJRGEOLQICYQZ-FHLIZLRMSA-N	duplicate	4496	n/a	N/A	N/A	excluded	excluded	excluded	excluded	excluded	1	p-Menthane	excluded	WO 2010/128026 A2, WO-2022223661-A1, US20100076080A1
C58	46174464	(1S,2S,5R)-N-[4-(cyanomethyl)phenyl]-5-methyl-2-propan-2-ylcyclohexane-1-carboxamide	1207722-10-8	C[C@@H]1CC[C@H]([C@H](C1)C(=O)NC2=CC=C(C=C2)CC#N)C(C)C	FPJRGEOLQICYQZ-JLSDUUJJSA-N	duplicate	n/a	n/a	N/A	N/A	excluded	excluded	excluded	excluded	excluded	1	p-Menthane	excluded	WO-2022105986-A1, US20100076080A1
852379-28-3	25113851	N-(4-Cyanomethylphenyl)-2-isopropyl-5-methylcyclohexanecarboxamide	Evercool G-180	CC1CCC(C(C1)C(=O)NC2=CC=C(C=C2)CC#N)C(C)C	FPJRGEOLQICYQZ-UHFFFAOYSA-N	yes	4496	Cooling	none	none	298	0.683	8.56e-11	4.68	48.333	1	p-Menthane	5	WO 2010/128026 A2, Furrer SM, Slack JP, McCluskey ST, et al. New Developments in the Chemistry of Cooling Compounds. Chemosensory Perception. 2008 2008/06/01;1(2):119-126. PubChem, WO2013033501A1
C56	44467796	(1R,2S,5R)-N-[4-(cyanomethyl)phenyl]-5-methyl-2-propan-2-ylcyclohexane-1-carboxamide	Evercool 180, 1187627-98-1	N#CCC(C=CC1NC(=O)C(CC2C)C(CC2)C(C)C)=CC=1	FPJRGEOLQICYQZ-UHFFFAOYSA-N	duplicate	4496	n/a	N/A	N/A	excluded	excluded	excluded	excluded	excluded	1	p-Menthane	excluded	US 7414152, Johnson, S.; et al. Trigeminal receptor study of high-intensity cooling agents. J Agric Food Chem 2018, 66 (10), 2319-2323.
75443-64-0	10219851	2-(l-Menthoxy)ethanol	WS-NA, Coolact 5, 38618-23-4	CC1CCC(C(C1)OCCO)C(C)C	FVBGFZNFXUIHNC-UHFFFAOYSA-N	yes	4154	n/a	N/A	N/A	200	313	0.000414	3.11	28.332	1	p-Menthane	2	US-10392371-B2, Leffingwell (cooler_than_menthol)
C104	67133080	4-oxo-4-[[(1R,2S,4R)-1,7,7-trimethyl-2-bicyclo[2.2.1]heptanyl]oxy]butanoic acid		C[C@@]12CC[C@@H](C1(C)C)C[C@@H]2OC(=O)CCC(=O)O	FVSJVBUYVLMHIZ-BFVZDQMLSA-N	yes	n/a	n/a	none	N/A	254	46.6	6.44e-06	3.6	46.5	2	Bicyclic and bridged	3	US 7,959,958 B2
C99	67133088	4-oxo-4-(1S,2R,4S) 1,7,7-trimethylbicyclo[2.2.1]heptan-2-yloxybutanoic acid		C[C@]12CC[C@H](C1(C)C)C[C@H]2OC(=O)CCC(=O)O	FVSJVBUYVLMHIZ-IMSIIYSGSA-N	duplicate	n/a	n/a	none	N/A	excluded	excluded	excluded	excluded	excluded	2	Bicyclic and bridged	excluded	US-2008311232-A1, US7959958B2/ US20080311232A1
C102	67132989	4-oxo-4-[[(1R,2R,4R)-1,7,7-trimethyl-2-bicyclo[2.2.1]heptanyl]oxy]butanoic acid		C[C@@]12CC[C@@H](C1(C)C)C[C@H]2OC(=O)CCC(=O)O	FVSJVBUYVLMHIZ-RULNRJAQSA-N	duplicate	n/a	n/a	none	N/A	excluded	excluded	excluded	excluded	excluded	2	Bicyclic and bridged	excluded	US 2008/0311232 A1, US-2017087199-A1, US7959958B2
C100	152747618	4-oxo-4-[(1,7,7-trimethyl-2-bicyclo[2.2.1]heptanyl)oxy]butanoate		C1CC2(C)C(OC(=O)CCC([O-])=O)CC1C2(C)C	FVSJVBUYVLMHIZ-UHFFFAOYSA-M	duplicate	n/a	n/a	N/A	N/A	excluded	excluded	excluded	excluded	excluded	2	Bicyclic and bridged	excluded	WO2013033501A1
C50	67192273	5-isopropyl-5,6-dimethyl-1-phenylheptan-4-one		CC(C)C(C)(C(C)C)C(=O)CCCC1=CC=CC=C1	GKAAMQXESVTSGN-UHFFFAOYSA-N	yes	n/a	n/a	none	N/A	260	0.319	0.00015	5.63	38.75	4	Ketone	5	US-2010197713-A1, US7935848B2
106-24-1	637566	Geraniol		C/C(CCC=C(C)C)=C\CO	GLZPCOQZEFWAFX-JXMROGBWSA-N	yes	2507	Geranium, Lemon Peel, Passion Fruit, Peach, Rose	N/A	N/A	154	256	0.0171	3.47	23.834	4	Alcohol	4	WO-2022223661-A1, Leffingwell (Cooling Ingredients and Their Mechanism of Action)
C55	67299857	(1R,2S,5R)-N-[3-(2-methoxyphenoxy)propyl]-5-methyl-2-propan-2-ylcyclohexane-1-carboxamide		C[C@@H]1CC[C@H]([C@@H](C1)C(=O)NCCCOC2=CC=CC=C2OC)C(C)C	GNAPLQMNELDSTE-FGTMMUONSA-N	yes	n/a	n/a	N/A	N/A	347	0.28	7.85e-11	5.11	51.833	1	p-Menthane	5	US-2011182833-A1, US8377422B2
C69	67190226	1-((1R,2S,5R)-2-isopropyl-5-methylcyclohexyl)-4-phenylbutan-1-one	1084652-02-7	C[C@@H]1CC[C@H]([C@@H](C1)C(=O)CCCC2=CC=CC=C2)C(C)C	GSBIEXCAJLHLHM-NZSAHSFTSA-N	yes	n/a	n/a	none	N/A	286	0.044	4.66e-06	6.47	40.666	1	p-Menthane	5	US7935848B2
C28	67299872	2,3-Dimethyl-2-Propan-2-Yl-N-(3-Pyridin-2-Yloxypropyl)Butanamide		CC(C)C(C)(C(C)C)C(=O)NCCCOC1=CC=CC=N1	GSUOQNCAAMISGH-UHFFFAOYSA-N	yes	n/a	n/a	N/A	N/A	292	5.49	2.21e-08	3.97	45.75	3	Amide	5	US-2011182833-A1, US8377422B2
118-61-6	8365	Ethyl Salicylate		CCOC(=O)C1=CC=CC=C1O	GYCKQBWUSACYIF-UHFFFAOYSA-N	yes	2458	n/a	none	N/A	166	737	0.0329	3.09	33.001	4	Ester	5	US-10392371-B2
C30	67300118	2,3-Dimethyl-N-(2-Phenoxypropyl)-2-Propan-2-ylbutanamide		CC(C)C(C)(C(C)C)C(=O)NCC(C)OC1=CC=CC=C1	HEGSBZRIKCQGBB-HNNXBMFYSA-N	yes	n/a	n/a	N/A	N/A	291	1.52	8.38e-08	4.63	45.083	3	Amide	5	US-2011182833-A1, US8377422B2
491-09-8	381152	Piperitenone		CC1=CC(=O)C(=C(C)C)CC1	HKZQJZIFODOLFR-UHFFFAOYSA-N	yes	3560	Mint, Sharp	N/A	N/A	150	165	0.106	3.12	24.668	1	p-Menthane	4	US-10392371-B2
C85	18522567	3-(1-Menthoxy)butan-1-ol		CC(OC1CCCC(C)(C(C)C)C1)CCO	HMFJEFHGHWNONH-UHFFFAOYSA-N	yes	n/a	n/a	N/A	N/A	228	34.9	6.94e-05	4.05	31.749	4	Alcohol	2	Leffingwell (Cooling Ingredients and Their Mechanism of Action)
C34	57587055	2,4-dimethylpentan-3-yl 2-(ethylamino)-2-oxoacetate		CCNC(=O)C(=O)OC(C(C)C)C(C)C	HMYUUQMGSYMSGC-UHFFFAOYSA-N	yes	n/a	n/a	none	none	215	1660	3.77e-05	1.57	38.833	4	Ester	1	US-2009054520-A1, US20090054520A1
C3	122699490	HASE-1	(1R,5R)-N-(2-ethoxyethyl)-2-isopropyl-5-methylcyclohexane-1-carboxamide	O=C([C@H]1C(C(C)C)CC[C@@H](C)C1)NCCOCC	HPZMOFWLIQHLTC-WYAMFQBQSA-N	yes	n/a	n/a	none	none	255	21.2	8.77e-07	3.53	36.99	1	p-Menthane	1	Leffingwell (Cooling Ingredients and Their Mechanism of Action)
C82	66645432	N-[(2,5-dimethylfuran-3-yl)methyl]-5-methyl-2-propan-2-ylcyclohexane-1-carboxamide		CC1CCC(C(C1)C(=O)NCC2=C(OC(=C2)C)C)C(C)C	HRNJXEMQXZBCNP-UHFFFAOYSA-N	yes	n/a	n/a	N/A	N/A	291	0.282	1.91e-08	5.49	43	1	p-Menthane	5	US-2012095042-A1, WO2010128026A2
C72	71282910	2-[2-(2-methyl-5-propan-2-ylcyclohexyl)oxyethoxy]ethanol		CC1CCC(CC1OCCOCCO)C(C)C	HSQIQNXKABCJPA-UHFFFAOYSA-N	yes	n/a	n/a	N/A	N/A	244	313	7.21e-06	2.83	34.832	1	p-Menthane	2	US-10392371-B2, WO2013033501A1
C87	57587059	(1,3,3-trimethyl-2-bicyclo[2.2.1]heptanyl) 2-(methylamino)-2-oxoacetate		CC1(C2CCC(C2)(C1OC(=O)C(=O)NC)C)C	HTESUAPZDKJFGH-UHFFFAOYSA-N	yes	n/a	n/a	none	none	239	731	2.12e-06	1.84	41	2	Bicyclic and bridged	3	US-2009054520-A1, US20090054520A1
C81	66645489	N-(1H-indol-4-ylmethyl)-5-methyl-2-propan-2-ylcyclohexane-1-carboxamide		CC1CCC(C(C1)C(=O)NCC2=C3C=CNC3=CC=C2)C(C)C	IEJBRWJLOJDEGX-UHFFFAOYSA-N	yes	n/a	n/a	N/A	N/A	312	0.47	6.19e-12	5.09	46	1	p-Menthane	5	US-2012095042-A1, WO2010128026A2
C63	25196077	(5-methyl-2-propan-2-ylcyclohexyl) 2-amino-2-oxoacetate		CC1CCC(C(C1)OC(=O)C(=O)N)C(C)C	IOMOVMILMGKBPC-UHFFFAOYSA-N	yes	n/a	n/a	none	none	227	749	3.33e-06	1.9	40.666	1	p-Menthane	3	US20090054520A1
C88	57587056	(1,7,7-trimethyl-2-bicyclo[2.2.1]heptanyl) 2-(ethylamino)-2-oxoacetate		CCNC(=O)C(=O)OC1CC2CCC1(C2(C)C)C	IPHCQMWGUTZUOR-UHFFFAOYSA-N	yes	n/a	n/a	none	none	253	233	7.74e-07	2.33	42.5	2	Bicyclic and bridged	3	US20090054520A1
406179-71-3	583664	Dimenthyl glutarate	bis(2-isopropyl-5-methylcyclohexyl) glutarate	CC1CCC(C(C1)OC(=O)CCCC(=O)OC2CC(CCC2C(C)C)C)C(C)C	IVFWZYOGAYVLRF-UHFFFAOYSA-N	yes	4604	n/a	N/A	N/A	409	6.49e-05	5.85e-07	8.92	60.498	1	p-Menthane	3	US-2016339026-A1, WO2013033501A1
77304-30-4	68002563	(-)-Menthyl Glutarate	Cooler 2, bis((1R,2S,5R)-2-isopropyl-5-methylcyclohexyl) glutarate	C[C@@H]1CC[C@H]([C@@H](C1)OC(=O)CCCC(=O)O[C@@H]2C[C@@H](CC[C@H]2C(C)C)C)C(C)C	IVFWZYOGAYVLRF-WSJQOYCOSA-N	duplicate	n/a	n/a	N/A	N/A	excluded	excluded	excluded	excluded	excluded	1	p-Menthane	excluded	WO2013033501A1, US-9675699-B2, US-2014219930-A1
55253-28-6	62095	Cis,Cis-Photocitral A	1753-98-6	CC1CCC(C1C=O)C(=C)C	JCDLXWAYWSJVTP-UHFFFAOYSA-N	yes	3645	Mint, Cool	N/A	N/A	152	102	0.305	3.35	24.666	4	Ketone	4	US-10392371-B2
1565-76-0	102648	2-Methoxy-4-Methyl-1-(Propan-2-Yl)Cyclohexane		CC1CCC(C(C1)OC)C(C)C	JDGJLPHFRJNJMN-UHFFFAOYSA-N	yes	4054	Mint, Cool	minty	minty	170	20.1	0.829	4.08	21.332	1	p-Menthane	2	PubChem
156679-39-9	9837728	Menthyl ethylene glycol carbonate	Frescolat MGC, 156324-78-6	CC1CCC(C(C1)OC(=O)OCCO)C(C)C	JFKCVAZSEWPOIX-UHFFFAOYSA-N	yes	3805	n/a	none	none	244	132	6.59e-06	3.27	40.499	1	p-Menthane	3	US 2007/0248717 A1, Leffingwell (cooler_than_menthol), US-10392371-B2
108-94-1	7967	Cyclohexanone		C1CCC(=O)CC1	JHIVVAPYMSGYDF-UHFFFAOYSA-N	yes	3909	Mint, Cool	N/A	N/A	98.1	24100	4.38	1.13	16.167	4	Ketone	4	US-2015376136-A1
C29	67299840	2,3-dimethyl-N-(2-phenoxyethyl)-2-propan-2-ylbutanamide		CC(C)C(C)(C(C)C)C(=O)NCCOC1=CC=CC=C1	JOHWDDLIAPIEJX-UHFFFAOYSA-N	yes	n/a	n/a	N/A	N/A	277	4.16	1.22e-07	4.22	43.25	3	Amide	5	US-2011182833-A1, US8377422B2
C59	25196189	(5-methyl-2-propan-2-ylcyclohexyl) 2-(cyclopropylamino)-2-oxoacetate		CC1CCC(C(C1)OC(=O)C(=O)NC2CC2)C(C)C	JUFPVGOENSLDCA-UHFFFAOYSA-N	yes	n/a	n/a	none	none	267	37.6	1.8e-07	3.16	43.499	1	p-Menthane	1	US20090054520A1
62147-49-3	2723627	trans-2,5-Bis(hydroxymethyl)-1,4-dioxane-2,5-diol	4180364	C1[C@@](OC[C@](O1)(CO)O)(CO)O	KEQUNHIAUQQPAC-OLQVQODUSA-N	yes	4033	cooling	none	none	180	958000	6.21e-08	-1.45	39.5	4	Heterocyclic	2	https://www.femaflavor.org/flavor-library
125-12-2	6950273	[(1S,2S,4R)-1,7,7-trimethyl-2-bicyclo[2.2.1]heptanyl] acetate	Isobornyl Acetate, 5655-61-8	CC(=O)O[C@H]1C[C@@H]2CC[C@]1(C2(C)C)C	KGEKLUUHTZCSIP-JBLDHEPKSA-N	duplicate	2160	Green	N/A	N/A	excluded	excluded	excluded	excluded	excluded	2	Bicyclic and bridged	excluded	US-10392371-B2
5655-61-8	6448	Bornyl Acetate	76-49-3	CC(=O)OC1CC2CCC1(C2(C)C)C	KGEKLUUHTZCSIP-UHFFFAOYSA-N	yes	4080	Floral	N/A	N/A	196	9.72	0.122	3.86	29.833	2	Bicyclic and bridged	3	US-10392371-B2
416884-56-5	135449275	2-{[(2,5-dimethoxyphenyl)amino]methylidene}-5,5- dimethylcyclohexane- 1 ,3 -dione		O=C1C(=CNC2=CC(OC)=CC=C2OC)C(=O)CC(C)(C)C1	KHMUKAHEDPCHSR-UHFFFAOYSA-N	yes	n/a	n/a	none	N/A	303	191	6.64e-09	2.09	53.752	4	Ketone	5	US-2013345300-A1, WO2012120099A2
C9	P10	D-Ala-O-Et	ethyl ((1R,5R)-2-isopropyl-5-methylcyclohexane-1-carbonyl)-D-alaninate	C[C@H](C(OCC)=O)NC([C@H]1C(C(C)C)CC[C@@H](C)C1)=O	KLOKSRAWLQVZFV-MVWAYNQESA-N	yes	n/a	n/a	none	none	283	3.48	1.65e-07	4.27	45.999	1	p-Menthane	1	Leffingwell (Cooling Ingredients and Their Mechanism of Action)
564-94-3	61130	Myrtenal		CC1(C2CC=C(C1C2)C=O)C	KMRMUZKLFIEVAO-UHFFFAOYSA-N	yes	3395	Mint, Cool	N/A	N/A	150	216	0.136	2.78	23.583	2	Bicyclic and bridged	4	US-10392371-B2
506412-91-5	22044534	(5-methyl-2-propan-2-ylcyclohexyl) 2-oxopyrrolidine-1-carboxylate	menthyl PCA, Questice liquid, 14504096, 64519-44-4	O=C(N1C(CCC1)=O)OC2C(C(C)C)CCC(C)C2	KNVPMEZIMFVWMD-UHFFFAOYSA-N	yes	n/a	n/a	N/A	N/A	267	4.58	2.47e-07	4.23	43.166	1	p-Menthane	3	WO-2022251628-A1, WO2013033501A1, Johnson, S.; et al. Trigeminal receptor study of high-intensity cooling agents. J Agric Food Chem 2018, 66 (10), 2319-2323.
23445-02-5	11276107	Cubebol	(3S,3aR,3bR,4S,7R,7aR)-3,7-Dimethyl-4-(propan-2-yl)octahydro-1H-cyclopenta[1,3]cyclopropa[1,2-a]benzen-3-ol	[H][C@]12[C@H]([C@H](C)C)CC[C@@H](C)[C@]31[C@@]([H])2[C@@](C)(O)CC3	KONGRWVLXLWGDV-BYGOPZEFSA-N	yes	4497	Spice	none	none	222	3.12	0.000185	5.32	29.165	4	Alcohol	2	leffingwell_(cooler_than_menthol), WO2013033501A1, US-10392371-B2
C52	P20	ethyl 3-(p-menthane-3-carboxamido)acetate		CC1CCC(C(C)C)[C@](C(N)=O)(CC(OCC)=O)C1	KQIWGAPGFYVTGS-KOHJWAIASA-N	yes	n/a	n/a	N/A	N/A	269	26.1	2.7e-07	3.34	45.583	1	p-Menthane	3	WO-2017105634-A1, WO2013033501A1
619-01-2	12072	Dihydrocarveol	Carvomenthol	CC1CCC(CC1O)C(=C)C	KRCZYMFUWVJCLI-UHFFFAOYSA-N	yes	2379	Mint, Spice	minty	minty	154	426	0.0171	3.37	23.166	1	p-Menthane	4	WO-2008124667-A1, US-2007077331-A1
1309389-73-8	68085257	(2E)-3-(1,3-Benzodioxol-5-yl)-N,N-diphenyl-2-propenamide	Unii-0TA0227sqw	O=C(C=CC1=CC=C2OCOC2=C1)N(C=3C=CC=CC3)C=4C=CC=CC4	KVLXSHZWAOZSIU-UHFFFAOYSA-N	yes	4788	n/a	N/A	N/A	343	3.05	6.8e-12	3.92	57.502	4	Amide	5	US20110145970A1, WO 2011/061330 A2, leffingwell_(cooler_than_menthol)
17699-16-0	6326181	4-Thujanol	546-79-2	CC(C)[C@@]12CC[C@@]([C@@H]1C2)(C)O	KXSDPILWMGFJMM-AEJSXWLSSA-N	duplicate	3239	Mint, Cool	N/A	N/A	excluded	excluded	excluded	excluded	excluded	2	Bicyclic and fused	excluded	Pubchem
546-79-2	62367	Sabinene Hydrate		CC(C)C12CCC(C1C2)(C)O	KXSDPILWMGFJMM-UHFFFAOYSA-N	yes	3239	Mint, Cool	minty	minty	154	440	0.122	3.19	21.666	2	Bicyclic and fused	2	PubChem
C48	66645346	N-(3-indol-1-ylpropyl)-2,3-dimethyl-2-propan-2-ylbutanamide		CC(C)C(C)(C(C)C)C(=O)NCCCN1C=CC2=CC=CC=C21	LESQDJLGZGLSHJ-UHFFFAOYSA-N	yes	n/a	n/a	N/A	N/A	314	0.342	3.05e-10	5.24	46.917	3	Amide	5	US-2012095042-A1, WO2010128026A2
583-60-8	11419	2-Methylcyclohexanone		CC1CCCCC1=O	LFSAPCRASZRSKS-LURJTMIESA-N	yes	3946	Mint, Cool	none	N/A	112	5140	3.26	1.54	18	4	Ketone	4	PubChem
4695-62-9	1201521	D-Fenchone		CC1(C2CCC(C2)(C1=O)C)C	LHXDLQBQYFFVNW-UHFFFAOYSA-N	yes	2479	Mint, Cool	none	minty	152	73.1	0.781	3.04	23	2	Bicyclic and bridged	4	US-10392371-B2
53398-90-6	65428	6-Hydroxydihydrotheaspirane	57967-68-7, 65620-50-0	CC1CCC2(O1)C(CCCC2(C)O)(C)C	LJOISVFAMDWVFA-UHFFFAOYSA-N	yes	3549	Mint, Cool	N/A	N/A	212	161	0.000265	3.37	30.083	4	Alcohol	2	US-10392371-B2
3564-98-5	19100	p-Menthane-3,8-diol (cis-1,3,trans-1,4)	91739-72-9, 2RS-PMD	C[C@@H]1CC[C@H]([C@H](O)C1)C(C)(C)O	LMXFTMYMHGYJEI-IWSPIJDZSA-N	duplicate	n/a	n/a	minty	minty	excluded	excluded	excluded	excluded	excluded	1	p-Menthane	excluded	WO-2022223661-A1, Furrer SM, Slack JP, McCluskey ST, et al. New Developments in the Chemistry of Cooling Compounds. Chemosensory Perception. 2008 2008/06/01;1(2):119-126.
42822-86-6	556998	P-Menthane-3,8-Diol	Coolact 38D, PMD38	CC1CCC(C(C1)O)C(C)(C)O	LMXFTMYMHGYJEI-UHFFFAOYSA-N	yes	4053	Mint, Cool	none	none	172	671	0.000467	2.29	27.749	1	p-Menthane	2	WO-2021105261-A1, WO2013033501A1, Furrer SM, Slack JP, McCluskey ST, et al. New Developments in the Chemistry of Cooling Compounds. Chemosensory Perception. 2008 2008/06/01;1(2):119-126.
C77	11992911	5-methyl-N-[4-(4-methylpiperazine-1-carbonyl)phenyl]-2-propan-2-ylcyclohexane-1-carboxamide		CC1CCC(C(C1)C(=O)NC2=CC=C(C=C2)C(=O)N3CCN(CC3)C)C(C)C	LPYCADHTEKWWIX-UHFFFAOYSA-N	yes	n/a	n/a	N/A	N/A	386	4.4	1.89e-14	3.43	59	1	p-Menthane	5	WO2010128026A2
C78	90833126	3-((2-isopropyl-3-methylcyclohexyl)oxy)propane-1,2-diol		CC1CCCC(C1C(C)C)OCC(CO)O	LSQGJWZMUFWHJV-UHFFFAOYSA-N	yes	n/a	n/a	none	N/A	230	108	1.31e-06	2.87	35.665	4	Alcohol	2	Pubchem
24545-81-1	91195	Umbellulone		CC(C)C12CC1C(C)=CC2=O	LTTVJAQLCIHAFV-UHFFFAOYSA-N	yes	n/a	n/a	N/A	N/A	150	279	0.21	2.85	23.75	2	Bicyclic and fused	4	Hemisynthesis of Dihydroumbellulols
1237493-12-7	25256031	diethylene glycol monomenthyl ether	blend of mentholisomers and menthyllactate	CC1CCC(C(C1)OCCOCCO)C(C)C	LTUXQYMYSFUVLP-UHFFFAOYSA-N	duplicate	n/a	n/a	N/A	N/A	excluded	excluded	excluded	excluded	excluded	1	p-Menthane	excluded	US-10392371-B2
28804-53-7	P24	Ethanol, 2-[2-(p-menthyloxy)ethoxy]-		CC1CCC(C(C)C)C(OCCOCCO)C1	LTUXQYMYSFUVLP-UHFFFAOYSA-N	yes	4718	n/a	N/A	N/A	244	313	7.21e-06	2.83	34.832	1	p-Menthane	2	Leffingwell (cooler_than_menthol)
C70	67190808	1-((2S,5R)-2-isopropyl-5-methylcyclohexyl)pentan-1-one		CCCCC(=O)C1C[C@@H](CC[C@H]1C(C)C)C	MCZDKDZYHVBXGX-AMIUJLCOSA-N	yes	n/a	n/a	N/A	N/A	224	1.07	0.00822	5.25	30.999	1	p-Menthane	4	US-2010197713-A1, US7959958B2
87061-04-9	5362595	Menthoxypropanediol	cooling agent 10	CC1CCC(C(C1)OCC(CO)O)C(C)C	MDVYIGJINBYKOM-UHFFFAOYSA-N	yes	3784	Floral	none	none	230	108	1.31e-06	2.87	35.665	1	p-Menthane	2	Furrer SM, Slack JP, McCluskey ST, et al. New Developments in the Chemistry of Cooling Compounds. Chemosensory Perception. 2008 2008/06/01;1(2):119-126., WO-2021105261-A1, WO2022251628A1
C44	24961542	N-(1-methyl-1-isopropyl-isobutyl) biphenyl-4-carboxamide		CC(C)C(C)(C(C)C)NC(=O)C1=CC=C(C=C1)C2=CC=CC=C2	MHWZFXWQQHPYEL-UHFFFAOYSA-N	yes	n/a	n/a	N/A	N/A	309	0.0608	3.18e-10	6.15	48.084	4	Amide	5	WO-2006099762-A1, US20080319055A1
22771-44-4	155626	P-Mentha-2,8-Dien-1-ol		CC(=C)C1CCC(C=C1)(C)O	MKPMHJQMNACGDI-UHFFFAOYSA-N	yes	4411	Mint, Cool	N/A	N/A	152	448	0.0369	3.2	24.25	1	p-Menthane	4	PubChem
544714-08-1	71049629	N,N-dimethyl menthyl succinamide		CC1CCC(C(C)C)C(OC(CCC(N(C)C)=O)=O)C1	MKWSZTVOJKTLPX-UHFFFAOYSA-N	yes	4230	Cooling	none	none	283.406	116	4.63e-09	2.49	45.666	1	p-Menthane	3	US-10392371-B2
C65	66779113	(5-methyl-2-propan-2-ylcyclohexyl) 4-(dimethylamino)-4-oxobutanoate		O=C(OC1C(C(C)C)CCC(C)C1)CCC(N(C)C)=O	MKWSZTVOJKTLPX-UHFFFAOYSA-N	duplicate	n/a	n/a	N/A	N/A	excluded	excluded	excluded	excluded	excluded	1	p-Menthane	excluded	WO-2021105261-A1, WO2013033501A1
39668-86-5	97896	5-methyl-2-propan-2-ylcyclohexane-1-carboxylic acid		CC1CCC(C(C1)C(=O)O)C(C)C	MNVSUVYRIVXDBK-UHFFFAOYSA-N	yes	n/a	n/a	none	none	184	41	0.00166	4.1	31.499	1	p-Menthane	4	WO-2022251628-A1, WO2010128026A2
1426229-33-5		N-cyclopropyl-(1R,2R,5R)-5-methyl-2-(1-methylethenyl)cyclohexane-1-carboxamide		O=C(NC(C1)C1)[C@H](C[C@@H](C1)C)[C@@H](C1)C(C)=C	UIVZNZJZKJEPMU-KGYLQXTDSA-N	yes	n/a	n/a	N/A	N/A	221.17	10.54	4.4e-05	4.1069	32.66	1	p-Menthane	1	WO2013033501A1
21963-26-8	89559	5-Pentylfuran-2(5H)-One		CCCCCC1C=CC(=O)O1	MXZSZHJBUODOJK-QMMMGPOBSA-N	yes	4188	Mint, Cool	N/A	N/A	154	1870	0.0103	1.86	25.5	4	Ester	3	PubChem
14073-97-3	26447	(-)-Menthone	89-80-5	C[C@@H]1CC[C@H](C(=O)C1)C(C)C	NFLGAXVYCFJBMK-BDAKNGLRSA-N	yes	2667	Green, Fresh, Mint	minty	minty	154	180	0.399	2.87	23.166	1	p-Menthane	4	WO-2022223661-A1
106-35-4	7802	3-Heptanone		CCCCC(=O)CC	NGAZZOYFWWSOGK-UHFFFAOYSA-N	yes	2545	Cool	N/A	N/A	114	3510	6.33	1.73	18.667	4	Ketone	4	US-10392371-B2
3391-87-5	443159	(+)-Menthone	14073-97-3	C[C@H]1CC[C@@H](C(=O)C1)C(C)C	NFLGAXVYCFJBMK-DTWKUNHWSA-N	duplicate	3460	Mint, Cool	minty	N/A	excluded	excluded	excluded	excluded	excluded	1	p-Menthane	excluded	WO-2021105261-A1
1196-31-2	70962	(+)-Isomenthone	14073-97-3	C[C@@H]1CC[C@@H](C(=O)C1)C(C)C	NFLGAXVYCFJBMK-RKDXNWHRSA-N	duplicate	3460	Mint, Cool	N/A	N/A	excluded	excluded	excluded	excluded	excluded	1	p-Menthane	excluded	WO-2022223661-A1
10458-14-7	6986	2-Isopropyl-5-Methylcyclohexanone	491-07-6, 14073-97-3	CC1CCC(C(=O)C1)C(C)C	NFLGAXVYCFJBMK-UHFFFAOYSA-N	duplicate	2667	Green, Fresh, Mint	N/A	N/A	excluded	excluded	excluded	excluded	excluded	1	p-Menthane	excluded	US-10398159-B2
18309-28-9	6432469	Isomenthone	491-07-6, 14073-97-3	CC1CCC(C(=O)C1)C(C)C	NFLGAXVYCFJBMK-UHFFFAOYSA-N	duplicate	3460	Mint, Cool	N/A	N/A	excluded	excluded	excluded	excluded	excluded	1	p-Menthane	excluded	Pubchem
C107	3092150	N-bornyl benzamide	101598-36-1	CC1(C2CCC1(C(C2)NC(=O)C3=CC=CC=C3)C)C	NTWLHHBGBISWLH-UHFFFAOYSA-N	yes	n/a	n/a	N/A	N/A	257	2.13	9.95e-08	4.69	38.5	2	Bicyclic and bridged	5	US-2008319055-A1, WO-2006099762-A1
C79	59861683	N-(1,3-benzodioxol-5-yl)-5-methyl-2-propan-2-ylcyclohexane-1-carboxamide		CC1CCC(C(C1)C(=O)NC2=CC3=C(C=C2)OCO3)C(C)C	NVVDUCGEKAIMHN-UHFFFAOYSA-N	yes	n/a	n/a	minty	minty	303	0.446	7.91e-10	5.18	46.5	1	p-Menthane	5	WO 2006 092074 Al, WO-2022105986-A1, WO2013033501A1
C101	67133024	4-oxo-4-[(4,6,6-trimethyl-2-bicyclo[3.1.1]heptanyl)oxy]butanoic acid		CC1CC(C2CC1C2(C)C)OC(=O)CCC(=O)O	NXLPWZZBIFSHRM-UHFFFAOYSA-N	yes	n/a	n/a	N/A	N/A	254	50	6.19e-06	3.57	46.416	2	Bicyclic and bridged	3	US-2008311232-A1, US7959958B2
89-82-7	6988	Pulegone		CC1CCC(=C(C)C)C(=O)C1	NZGWDASTMWDZIW-QMMMGPOBSA-N	yes	2963	Mint, Cool	N/A	N/A	152	174	0.172	3.2	23.834	1	p-Menthane	4	US-10392371-B2
67859-96-5	106917	3,3,5-Trimethylcyclohexyl acetate		CC1CC(CC(C1)(C)C)OC(=O)C	OIVWFAFCHQDCCG-UHFFFAOYSA-N	yes	4512	Mint, Cool	minty	none	184	23	0.162	3.93	28.583	4	Ester	3	PubChem
119-36-8	4133	Methyl salicylate	68917-50-0	COC(=O)C1=CC=CC=C1O	OSWPMRLSEDHDFF-UHFFFAOYSA-N	yes	2745	Almond, Caramel, Peppermint, Sharp	N/A	N/A	152	1880	0.0572	2.6	31.501	4	Ester	5	WO-2021105261-A1
C62	25196073	(5-methyl-2-propan-2-ylcyclohexyl) 2-(methylamino)-2-oxoacetate		CC1CCC(C(C1)OC(=O)C(=O)NC)C(C)C	PTRNVMFLWNSICD-UHFFFAOYSA-N	yes	n/a	n/a	none	none	241	252	1.87e-06	2.37	41.166	1	p-Menthane	3	US20090054520A1
1374760-95-8	67516108	2-(4-Methylphenoxy)-N-1H-pyrazol-3-yl-N-(2-thienylmethyl)acetamide (ACI)	Unii-OW22Q34gij	O=C(N(C1=NNC=C1)CC=2SC=CC2)COC3=CC=C(C=C3)C	QGDQESUNCJQMSA-UHFFFAOYSA-N	yes	4809	Cooling	N/A	N/A	327	21.9	1.06e-12	3.03	51.168	4	Amide	5	US2013/0324557 A1, US2013/0324557, PubChem
C32	66645587	2,3-dimethyl-N-[(1-methylpyrrol-2-yl)methyl]-2-propan-2-ylbutanamide		CC(C)C(C(C)C)(C)C(NCC1=CC=CN1C)=O	QNVWVPHFRPDSDO-UHFFFAOYSA-N	yes	n/a	n/a	N/A	N/A	250	18.9	8.11e-07	3.62	38.25	3	Amide	5	US-2012095042-A1, WO2010128026A2
59557-05-0	43045	Menthol Acetoacetate		CC1CCC(C(C1)OC(=O)CC(=O)C)C(C)C	QSVQIPXQOCAWHP-UHFFFAOYSA-N	yes	4327	Mint, Cool	N/A	N/A	240	39.1	0.000802	3.32	40.166	1	p-Menthane	3	WO2022251628A1
1144-50-9	102565	Butanoic acid, 3-oxo-, 5-methyl-2-(1-methylethyl)cyclohexyl ester	Menthyl Acetoacetate	O=C(OC1CC(C)CCC1C(C)C)CC(=O)C	QSVQIPXQOCAWHP-UHFFFAOYSA-N	duplicate	n/a	n/a	none	none	excluded	excluded	excluded	excluded	excluded	1	p-Menthane	excluded	WO-2022251628-A1, US20080175800A1, WO2013033501A1
165753-08-2	3699113	3',3'-dimethylspiro[1,3-dithiolane-2,13'-2,4,6,7,11b,12-hexahydroisoquinolino[2,1-a]quinoline]-1'-one		CC1(CC2=C(C(=O)C1)C3(CC4N2CCC5=CC=CC=C45)SCCS3)C	QTVLAXQYDPELMB-INIZCTEOSA-N	yes	n/a	n/a	N/A	N/A	372	1.66	6.34e-11	5.21	47.334	4	Ketone	5	WO-2019043164-A1, US20110145970A1
C37	975013	4-methyl-N-[(4-phenyloxan-4-yl)methyl]benzamide		CC1=CC=C(C=C1)C(=O)NCC2(CCOCC2)C3=CC=CC=C3	QYUWILVIZFHPLT-UHFFFAOYSA-N	yes	n/a	n/a	none	N/A	309	1.77	6.43e-11	4.43	48.418	4	Amide	5	US-2013345300-A1, WO2012120099A2
C67	67188253	1-((1R,2S,5R)-2-Isopropyl-5-methylcyclohexyl)-4-(pyridin-2-yl)butan-1-one	1084652-05-0	CC1CCC(C(C1)C(=O)CCCC2=CC=CC=N2)C(C)C	RAWCASYMQKSJQS-UHFFFAOYSA-N	yes	n/a	n/a	none	N/A	287	8.97	1.88e-06	5.28	41.666	1	p-Menthane	5	US7935848B2
36945-98-9	161930	2(1H)-Pyrimidinone, 3,6-dihydro-1-(2-hydroxyphenyl)-4-(3-nitrophenyl)-	ICILIN, AG-3-5	O=C1NC(=CCN1C=2C=CC=CC2O)C=3C=CC=C(C3)N(=O)=O	RCEFMOGVOYEGJN-UHFFFAOYSA-N	yes	n/a	n/a	none	none	311	50	4.27e-14	2.26	63.002	4	Urea	5	The Super-Cooling Agent Icilin Reveals a Mechanism of Coincidence Detection by a Temperature-Sensitive TRP Channel, Neuron, Volume 43, Issue 6,2004, 859-869.
7492-41-3	518472	Bornyl Formate		CC1(C2CCC1(C(C2)OC=O)C)C	RDWUNORUTVEHJF-UHFFFAOYSA-N	yes	2161	Green	N/A	N/A	182	80.1	0.233	3.31	28.166	2	Bicyclic and bridged	3	US-10392371-B2
1200-67-5	23623868	Isoborneol Formate	7492-41-3	C[C@@]12CC[C@@H](C1(C)C)C[C@H]2OC=O	RDWUNORUTVEHJF-KKZNHRDASA-N	duplicate	2162	Camphor, Earth, Green	N/A	N/A	excluded	excluded	excluded	excluded	excluded	2	Bicyclic and bridged	excluded	US-10392371-B2
470-67-7	10106	1,4-Cineole		CC(C)C12CCC(O1)(CC2)C	RFFOTVCVTJUTAD-UHFFFAOYSA-N	yes	3658	Cool, Spice	minty	minty	154	211	1.94	3.13	19.333	1	p-Menthane	2	PubChem
878942-21-3	9505622	2-(1,3-benzodioxol-5-yloxy)-N-cyclohexyl-N-phenylacetamide		C1CCC(CC1)N(C2=CC=CC=C2)C(=O)COC3=CC4=C(C=C3)OCO4	RIOCHAQVBRUUTL-UHFFFAOYSA-N	yes	n/a	n/a	N/A	N/A	353	0.849	2.49e-11	4.5	55.668	4	Amide	5	WO-2019043164-A1, US20110145970A1
1119711-29-3	67096018	4-[[[(2S,5R)-5-Methyl-2-(1-methylethyl)cyclohexyl]carbonyl]amino]benzeneacetamide	DTXSID601019422	C[C@@H]1CC[C@H](C(C1)C(=O)NC2=CC=C(C=C2)CC(=O)N)C(C)C	RLYVZCMMEXADQB-WBTZKQGOSA-N	yes	4684	Mint, Cool	none	none	316	7.28	2.75e-13	3.67	52.5	1	p-Menthane	5	US 2010/0272655 A1, PubChem
C84	49783598	N-[4-(2-amino-2-oxoethyl)phenyl]-5-methyl-2-propan-2-ylcyclohexane-1-carboxamide	1119711-29-3	CC1CCC(C(C1)C(=O)NC2=CC=C(C=C2)CC(=O)N)C(C)C	RLYVZCMMEXADQB-UHFFFAOYSA-N	duplicate	n/a	n/a	N/A	N/A	excluded	excluded	excluded	excluded	excluded	1	p-Menthane	excluded	US-2012095042-A1, WO2010128026A2, WO2013033501A1
C38	66645350	5-methyl-2-propan-2-yl-N-(quinolin-3-ylmethyl)cyclohexane-1-carboxamide		CC1CCC(C(C1)C(=O)NCC2=CC3=CC=CC=C3N=C2)C(C)C	RMGTWFLLDVGZHD-UHFFFAOYSA-N	yes	n/a	n/a	N/A	N/A	324	0.336	1.22e-11	5.17	48.5	1	p-Menthane	5	US-2012095042-A1, WO2010128026A2
29606-79-9	34645	Isopulegone		CC1CCC(C(=O)C1)C(=C)C	RMIANEGNSBUGDJ-UHFFFAOYSA-N	yes	2964	Mint, Cool	minty	N/A	152	266	0.234	2.86	24.5	1	p-Menthane	4	PubChem
C75	66645375	5-methyl-2-propan-2-yl-N-pyridin-2-ylcyclohexane-1-carboxamide		O=C(C1C(C(C)C)CCC(C)C1)NC2=NC=CC=C2	ROWNBMBYURJHOJ-UHFFFAOYSA-N	yes	n/a	n/a	N/A	N/A	260	3.06	4.46e-08	4.49	39.666	1	p-Menthane	5	WO2010128026A2
14765-30-1	61771	2-Sec-Butylcyclohexanone	Freskomenthe®	CCC(C)C1CCCCC1=O	RQXTZKGDMNIWJF-UHFFFAOYSA-N	yes	3261	Mint, Cool	minty	minty	154	223	0.226	2.94	22.833	4	Ketone	4	WO-2022223661-A1, WO2010128026A2
C40	24961541	N-(1,1-diethylpropyl) biphenyl-4-carboxamide		O=C(C1=CC=C(C2=CC=CC=C2)C=C1)NC(CC)(CC)CC	RVASNSYEVDKUPR-UHFFFAOYSA-N	yes	n/a	n/a	N/A	N/A	295	0.144	2.28e-10	5.8	45.918	4	Amide	5	WO-2006099762-A1, US20080319055A1
515-00-4	10582	Myrtenol		CC1(C2CC=C(C1C2)CO)C	RXBQNMWIQKOSCS-UHFFFAOYSA-N	yes	3439	Mint, Cool	minty	minty	152	427	0.0161	2.8	22.083	2	Bicyclic and bridged	4	PubChem
96-26-4	670	1,3-Dihydroxyacetone	26776-70-5, 62147-49-3	C(C(=O)CO)O	RXKJFZQQPQGTFL-UHFFFAOYSA-N	yes	4033	Cooling	N/A	N/A	90.1	1000000	0.0046	-0.711	23.6	4	Ketone	2	US-2013251647-A1
C7	122699489	L-phenylephrine p-menthane carboxamide	CPS-195	OC1=CC(C(CNC)O)=CC=C1.CC2CCC(C(C)C)C(C(N)=O)C2	RXVNJMVAQBXRHR-UHFFFAOYSA-N	yes	n/a	n/a	none	none	183	1000000	9.72e-05	2.85	28.499	1	p-Menthane	5	Leffingwell (Cooling Ingredients and Their Mechanism of Action)
68127-22-0	21118466	5-Oxo-D-proline (1R,2S,5R)-5-methyl-2-(1-methylethyl)cyclohexyl ester	UNII-Y27B4585KO	O=C(O[C@H](C[C@@H]1C)[C@@H](CC1)C(C)C)[C@@H](CC1)NC1=O	SLHPMAOXNSLXEH-YVECIDJPSA-N	yes	4155	Mint, Cool	minty	none	267	14.1	8.2e-08	3.66	43.499	1	p-Menthane	1	PubChem
C1	109140	Menthyl pyrrolidin-2-one 5-carboxylate	Questice, 68127-22-0	O=C1NC(C(OC2C(C(C)C)CCC(C)C2)=O)CC1	SLHPMAOXNSLXEH-UHFFFAOYSA-N	duplicate	n/a	n/a	none	none	excluded	excluded	excluded	excluded	excluded	1	p-Menthane	excluded	US-2016339026-A1, Leffingwell (Cooling Ingredients and Their Mechanism of Action)
20777-49-5	30248	Dihydrocarvyl Acetate		CC1CCC(CC1OC(=O)C)C(=C)C	TUSIZTVSUSBSQI-UHFFFAOYSA-N	yes	2380	Camphor, Mint	N/A	N/A	196	8.31	0.0505	4.38	31.333	1	p-Menthane	3	US-10392371-B2
73435-61-7	10176881	N-cyclopropyl-5-methyl-2-propan-2-ylcyclohexane-1-carboxamide		CC1CCC(C(C1)C(=O)NC2CC2)C(C)C	TYANUEJCOOHPGR-UHFFFAOYSA-N	yes	4693	Cooling	none	none	223	10.1	5.54e-06	4.11	31.332	1	p-Menthane	1	WO 2008/148234, Furrer SM, Slack JP, McCluskey ST, et al. New Developments in the Chemistry of Cooling Compounds. Chemosensory Perception. 2008 2008/06/01;1(2):119-126. WO2013033501A1
129319-15-9	14638401	Dihydrogalangal acetate		CCC(C1=CC=C(C=C1)OC(=O)C)OC(=O)C	UAWHZODFGAHJCC-ZDUSSCGKSA-N	yes	4555	Spicy, Cool, Tingling sensation	N/A	N/A	236	174	0.00308	2.59	44.501	4	Ester	5	PubChem
3269-90-7	527143	1,8-P-Menthadien-9-ol	68489-14-5	CC1=CCC(CC1)C(=C)CO	UIMAEYMKYMNCGW-SNVBAGLBSA-N	duplicate	4504	Mint, Cool	N/A	N/A	excluded	excluded	excluded	excluded	excluded	1	p-Menthane	excluded	US-10392371-B2
38142-45-9	11019061	1-Methyl-4-((hydroxymethyl)vinyl)-cyclohex-1-ene		CC1=CCC(CC1)C(=C)CO	UIMAEYMKYMNCGW-SNVBAGLBSA-N	yes	4504	Mint, Cool	N/A	N/A	152	471	0.00498	3.36	23.667	1	p-Menthane	4	PubChem
591-24-2	11567	3-Methylcyclohexanone		CC1CCCC(=O)C1	UJBOOUHRTQVGRU-LURJTMIESA-N	yes	3947	Mint, Cool	N/A	N/A	112	5140	2.33	1.54	18	4	Ketone	4	US-2018273517-A1
59259-38-0	62151	(-)-Menthyl Lactate	Frescolat ML, 61597-98-6	C[C@@H]1CC[C@H]([C@@H](C1)OC(=O)C(C)O)C(C)C	UJNOLBSYLSYIBM-SGUBAKSOSA-N	duplicate	3748	Mint, Cool	none	none	excluded	excluded	excluded	excluded	excluded	1	p-Menthane	excluded	WO 2008/148234, Furrer SM, Slack JP, McCluskey ST, et al. New Developments in the Chemistry of Cooling Compounds. Chemosensory Perception. 2008 2008/06/01;1(2):119-126. PubChem
17162-29-7	28358	Menthyl Lactate	FRESCOLAT® ML	CC1CCC(C(C1)OC(=O)C(C)O)C(C)C	UJNOLBSYLSYIBM-UHFFFAOYSA-N	yes	3748	n/a	none	none	228	141	7.34e-05	3.34	37.332	1	p-Menthane	3	US 2007/0248717 A1, WO2013033501A1, Johnson, S.; et al. Trigeminal receptor study of high-intensity cooling agents. J Agric Food Chem 2018, 66 (10), 2319-2323.
6485-40-1	439570	(-)-Carvone	99-49-0	CC1=CC[C@H](CC1=O)C(=C)C	ULDHMXUKGWMISQ-SECBINFHSA-N	duplicate	2249	Basil, Bitter, Caraway, Fennel, Mint	minty	minty	excluded	excluded	excluded	excluded	excluded	1	p-Menthane	excluded	US-10392371-B2
2244-16-8	16724	D-Carvone	99-49-0	CC(=C)[C@H]1CC=C(C)C(=O)C1	ULDHMXUKGWMISQ-VIFPVBQESA-N	duplicate	2249	Basil, Bitter, Caraway, Fennel, Mint	minty	minty	excluded	excluded	excluded	excluded	excluded	1	p-Menthane	excluded	WO-2022223661-A1
99-49-0	7439	Carvone		CC1=CCC(CC1=O)C(=C)C	ULDHMXUKGWMISQ-VIFPVBQESA-N	yes	2249	Basil, Bitter, Caraway, Fennel, Mint	minty	minty	150	367	0.137	3.07	25.334	1	p-Menthane	4	WO-2021105261-A1
817190-50-4	6390009	Glycine, N-(cyclohexylcarbonyl)-, 2-[2-methyl-5-(1-methylethenyl)-2-cyclohexen-1-ylidene]hydrazide	Unii-miy2KK1HF5, WS-3 analog	O=C(NN=C1C(=CCC(C(=C)C)C1)C)CNC(=O)C2CCCCC2	UNFXTAWUHDTFQL-INIZCTEOSA-N	yes	4808	coolant	none	none	331	0.25	7.04e-14	5.28	54.001	1	p-Menthane	6	leffingwell_(cooler_than_menthol)
C31	67299855	2,3-Dimethyl-N-(3-Phenoxypropyl)-2-Propan-2-ylbutanamide		CC(C)C(C)(C(C)C)C(=O)NCCCOC1=CC=CC=C1	UZGTXYOXXVSWCL-UHFFFAOYSA-N	yes	n/a	n/a	N/A	N/A	291	1.32	4.89e-08	4.71	44.75	3	Amide	5	US-2011182833-A1, US8377422B2
338771-57-6	1470715	5-methoxy-N-propan-2-yl-2-pyridin-2-ylpyrimidin-4-amine		CC(C)NC1=NC(=NC=C1OC)C2=CC=CC=N2	VGIYTWUCLMICKF-UHFFFAOYSA-N	yes	n/a	n/a	N/A	N/A	244	2730	6.67e-07	1.14	39.001	4	Ether	5	WO-2022251628-A1, US20110145970A1
C42	24961543	N-(1-isopropylisobutyl)3-cyanobenzamide		CC(C)C(C(C)C)NC(=O)C1=CC=CC(=C1)C#N	VLZKDJVJAYBSGT-UHFFFAOYSA-N	yes	n/a	n/a	N/A	N/A	244	14.8	8.91e-08	3.48	43	4	Amide	5	WO-2006099762-A1, US20080319055A1
C64	68460370	(5-methyl-2-propan-2-ylcyclohexyl) 3-oxopentanoate		CCC(=O)CC(=O)OC1CC(CCC1C(C)C)C	VTHJEEAAMSZNHY-UHFFFAOYSA-N	yes	n/a	n/a	none	none	254	12.5	0.000267	3.81	41.666	1	p-Menthane	3	US20080175800A1/ WO2013033501A1
1122460-01-8	25196074	MENTHYL ETHYLAMIDO OXALATE	FRESCOLAT X-COOL	CCNC(=O)C(=O)OC1CC(CCC1C(C)C)C	VTSKTHILUKZQTB-UHFFFAOYSA-N	yes	n/a	n/a	N/A	N/A	255	80.1	6.74e-07	2.86	42.666	1	p-Menthane	3	US-10392371-B2, Jordt added on 4/7/2023
C61	25196076	(5-methyl-2-propan-2-ylcyclohexyl) 2-(ethylamino)-2-oxoacetate	1122460-01-8	CCNC(=O)C(=O)OC1CC(CCC1C(C)C)C	VTSKTHILUKZQTB-UHFFFAOYSA-N	duplicate	n/a	n/a	none	none	excluded	excluded	excluded	excluded	excluded	1	p-Menthane	excluded	US20090054520A1
831213-72-0	11264633	3,9-Dimethyl-6-(1-methylethyl)-1,4-dioxaspiro(4.5)decan-2-one	Freshone	O=C1O[C@@]2(C(C(C)C)CCC(C)C2)OC1C	VUWCGGOBVYCOMA-MQBLUHLQSA-N	yes	4285	Cooling	minty	minty	226	7.55	0.000134	4.24	34.749	1	p-Menthane	3	Pubchem, Leffingwell (Cooling Ingredients and Their Mechanism of Action), Pubchem
89-47-4	119900	Validol	28221-20-7, Menthyl isovalerate	C[C@@H]1CC[C@H]([C@@H](C1)OC(=O)CC(C)C)C(C)C	VYQSSWZYPCCBRN-HZSPNIEDSA-N	yes	4156	Mint, Cool	minty	N/A	240	0.306	0.00647	5.79	34.832	1	p-Menthane	3	Pubchem
470-82-6	2758	Eucalyptol	Cineole	CC1(C2CCC(O1)(CC2)C)C	WEEGYLXZBRQIMU-UHFFFAOYSA-N	yes	2465	Camphor, Cool, Eucalyptol, Mint	minty	minty	154	332	1.7	3.13	19.333	2	Bicyclic and bridged	2	WO-2021074281-A1, WO2013033501A1
C83	66647354	N-[1-(furan-2-yl)ethyl]-5-methyl-2-propan-2-ylcyclohexane-1-carboxamide		CC1CCC(C(C1)C(=O)NC(C)C2=CC=CO2)C(C)C	WEXPBVSVEBTSHP-UHFFFAOYSA-N	yes	n/a	n/a	N/A	N/A	277	1.29	1.09e-07	4.81	41.499	1	p-Menthane	5	US-2012095042-A1, WO2010128026A2
57457-97-3	94217	P-Menth-8-ene-1,2-Diol	1946-00-5	CC(=C)C1CCC(C(C1)O)(C)O	WKZWTZTZWGWEGE-UHFFFAOYSA-N	yes	4409	n/a	N/A	N/A	170	695	0.000373	2.28	29.083	1	p-Menthane	4	US-10392371-B2
C71	14024976	1-O-methyl 2-O-(5-methyl-2-propan-2-ylcyclohexyl) oxalate		O=C(OC)C(OC1C(C(C)C)CCC(C)C1)=O	WMIHNYPYOALUNF-UHFFFAOYSA-N	yes	n/a	n/a	N/A	N/A	242	30.3	0.0113	3.44	42.166	1	p-Menthane	3	US-2009054520-A1, US20090054520A1
C54	67299849	(1R,2S,5R)-5-methyl-N-[3-(2-methylphenoxy)propyl]-2-propan-2-ylcyclohexane-1-carboxamide		C[C@@H]1CC[C@H]([C@@H](C1)C(=O)NCCCOC2=CC=CC=C2C)C(C)C	WMOJMDZIOBVVOM-NZSAHSFTSA-N	yes	n/a	n/a	none	N/A	331	0.0506	2.92e-10	6.09	48.333	1	p-Menthane	5	US-2011182833-A1, US8377422B2
562-74-3	11230	Terpinen-4-ol		CC1=CCC(CC1)(C(C)C)O	WRYLYDPHFGVWKC-SNVBAGLBSA-N	yes	2248	Earth, Must, Nutmeg, Wood	minty	minty	154	387	0.0468	3.33	22.75	1	p-Menthane	4	US-10392371-B2
118-56-9	8362	Homosalate		CC1CC(CC(C1)(C)C)OC(=O)C2=CC=CC=C2O	WSSJONWNBBTCMG-UHFFFAOYSA-N	yes	n/a	n/a	N/A	N/A	262	0.419	1.12e-06	6.16	43.917	4	Ester	5	US-11434220-B2
98-55-5	17100	Alpha-TERPINEOL		CC1=CCC(CC1)C(C)(C)O	WUOACPNHFRMFPN-SECBINFHSA-N	yes	3045	Anise, Fresh, Mint, Oil	N/A	N/A	154	372	0.0233	3.33	22.75	1	p-Menthane	4	US-10392371-B2
7785-53-7	442501	(+)-Alpha-Terpineol		CC1=CC[C@@H](CC1)C(C)(C)O	WUOACPNHFRMFPN-VIFPVBQESA-N	duplicate	3045	Anise, Fresh, Mint, Oil	N/A	N/A	excluded	excluded	excluded	excluded	excluded	1	p-Menthane	excluded	US-10392371-B2
847565-09-7	56969824	n-(2-(Pyridin-2-yl)ethyl)-3-p-menthanecarboxamide	Evercool 190	CC1CCC(C(C1)C(=O)NCCC2=CC=CC=N2)C(C)C	WXABJFUNSDXVNH-UHFFFAOYSA-N	yes	4549	Cooling	none	none	288	57.6	4.89e-09	4.33	42.666	1	p-Menthane	5	WO2007019719, Johnson, S.; et al. Trigeminal receptor study of high-intensity cooling agents. J Agric Food Chem 2018, 66 (10), 2319-232, Furrer SM, Slack JP, McCluskey ST, et al. New Developments in the Chemistry of Cooling Compounds. Chemosensory Perception. 2008 2008/06/01;1(2):119-126. PubChem, WO2013033501A1
C45	59869320	N-(1-methyl-1-isopropyl-isobutyl) O-methyl terephthalamate		CC(C)C(C)(C(C)C)NC(=O)C1=CC=C(C=C1)C(=O)OC	WXMUXJKNCSSYFZ-UHFFFAOYSA-N	yes	n/a	n/a	N/A	N/A	291	3.44	3.51e-08	4.22	50.584	4	Amide	5	WO-2006099762-A1, US20080319055A1
C49	5393005	3 -(5 -methylthiophen-2-yl)-N'- [( 1 E)-pyridin-4-ylmethylidene] - 1 H- pyrazole-5-carbohydrazide		CC1=CC=C(S1)C2=CC(=NN2)C(=O)N/N=C/C3=CC=NC=C3	WZHSVZHJUQZGTC-RQZCQDPDSA-N	yes	n/a	n/a	none	N/A	311	6220	2.27e-15	1.79	50.835	4	Hydrazide	5	US-2013345300-A1, WO2012120099A2
195863-84-4	16734862	1,2-Propanediol, 2-methyl-3-[[(1R,2S,5R)-5-methyl-2-(1-methylethyl)cyclohexyl]oxy]-		OCC(O)(C)COC1CC(C)CCC1C(C)C	XCNCWOPROFTLGU-UHFFFAOYSA-N	yes	3849	Mint, Cool	none	N/A	244	81.6	8.03e-07	2.92	37.582	1	p-Menthane	2	PubChem, WO2022251628A1
2623-23-6	220674	L-Menthyl Acetate	89-48-5	C[C@@H]1CC[C@H]([C@@H](C1)OC(=O)C)C(C)C	XHXUANMFYXWVNG-ADEWGFFLSA-N	yes	2668	Mint, Cool	minty	minty	198	17.1	0.0969	4.39	29.999	1	p-Menthane	3	US-11434220-B2
16409-45-3	27867	Menthyl Acetate	2623-23-6	CC1CCC(C(C1)OC(=O)C)C(C)C	XHXUANMFYXWVNG-UHFFFAOYSA-N	duplicate	2668	Mint, Cool	minty	minty	excluded	excluded	excluded	excluded	excluded	1	p-Menthane	excluded	PubChem
C76	66645482	5-methyl-N-[[(2S)-oxolan-2-yl]methyl]-2-propan-2-ylcyclohexane-1-carboxamide		CC1CCC(C(C1)C(=O)NC[C@@H]2CCCO2)C(C)C	XKMYMSQHZCBDAP-IBLUKRHDSA-N	yes	n/a	n/a	N/A	N/A	267	9.95	1.59e-07	3.84	37.832	1	p-Menthane	1	WO2010128026A2
C11	44231384	D-Ala-O-Me	methyl ((1R,5R)-2-isopropyl-5-methylcyclohexane-1-carbonyl)-D-alaninate	C[C@H](C(OC)=O)NC([C@H]1C(C(C)C)CC[C@@H](C)C1)=O	XKZFMXOKCQATDH-ZHRBOBAGSA-N	yes	n/a	n/a	none	none	269	11	4.71e-07	3.78	44.499	1	p-Menthane	1	Leffingwell (Cooling Ingredients and Their Mechanism of Action)
19725-44-1	354368	7-methoxy-2-methyl-3-phenylchromen-4-one		CC1=C(C(=O)C2=C(O1)C=C(C=C2)OC)C3=CC=CC=C3	XRGWZIGGCNSFRY-UHFFFAOYSA-N	yes	n/a	n/a	none	N/A	266	5.63	1.49e-07	4.14	45.669	4	Ketone	5	US-2017087199-A1, WO2012120099A2
C36	90009395	4-Methoxy-N-(2,3,4-Trimethylpentan-3-Yl)Benzamide		CC(C)C(C)(C(C)C)NC(=O)C1=CC=C(C=C1)OC	XRRZDZISPVFPTF-UHFFFAOYSA-N	yes	n/a	n/a	N/A	N/A	263	3.06	3.22e-07	4.46	41.917	4	Amide	5	EP1860960A1, US-10506824-B2, US20080175800A1
374629-79-5	10220444	Menthyl 3-Hydroxybutyrate, (-)-	UNII-R1RL1R4516	C[C@@H]1CC[C@H]([C@@H](C1)OC(=O)CC(C)O)C(C)C	XSJPRWBZLUYOOI-IBSWDFHHSA-N	yes	4308	Mint, Cool	none	none	242	45.2	2.03e-05	3.83	38.832	1	p-Menthane	3	PubChem, Furrer SM, Slack JP, McCluskey ST, et al. New Developments in the Chemistry of Cooling Compounds. Chemosensory Perception.
108766-16-1	11586787	Menthyl-3-hydroxybutyrate		O=C(OC1CC(C)CCC1C(C)C)CC(O)C	XSJPRWBZLUYOOI-UHFFFAOYSA-N	duplicate	4308	Mint, Cool	none	none	excluded	excluded	excluded	excluded	excluded	1	p-Menthane	excluded	PubChem, WO2013033501A1
33204-74-9	100031	4-Isopropenyl-1-Methyl-7-Oxabicyclo[4.1.0]Heptan-2-One	18383-49-8	CC(=C)C1CC2C(O2)(C(=O)C1)C	YGMNGQDLUQECTO-UHFFFAOYSA-N	duplicate	4084	Mint, Cool	minty	N/A	excluded	excluded	excluded	excluded	excluded	1	p-Menthane	excluded	PubChem
18383-49-8	11030188	Carvone-5,6-oxide, cis-(-)-		CC(=C)[C@@H]1C[C@@H]2O[C@]2(C)C(=O)C1	YGMNGQDLUQECTO-UJNFCWOMSA-N	yes	4084	Mint, Cool	minty	N/A	166	221	0.0841	2.88	27.75	1	p-Menthane	3	PubChem
19317-11-4	5280598	Farnesal		CC(=CCC/C(=C/CC/C(=C/C=O)/C)/C)C	YHRUHBBTQZKMEX-YFVJMOTDSA-N	yes	4019	Mint, Cool	N/A	N/A	220	0.428	0.00133	5.74	34.001	4	Aldehyde	4	US-2018273517-A1
C103	67133039	4-oxo-4-[[(1R,2R,4S)-1,3,3-trimethyl-2-bicyclo[2.2.1]heptanyl]oxy]butanoic acid		C[C@@]12CC[C@@H](C1)C([C@@H]2OC(=O)CCC(=O)O)(C)C	YLDUEYBJSHPGTR-DUFXMDAXSA-N	yes	n/a	n/a	none	N/A	254	46.6	6.44e-06	3.6	46.5	2	Bicyclic and bridged	3	US-2008311232-A1, US7959958B2
C80	59861680	N-(1,3-benzoxazol-4-yl)-5-methyl-2-propan-2-ylcyclohexane-1-carboxamide		CC1CCC(C(C1)C(=O)NC2=C3C(=CC=C2)OC=N3)C(C)C	YOCBVCCQNSOMNK-UHFFFAOYSA-N	yes	n/a	n/a	N/A	N/A	300	0.187	2.98e-10	5.64	46.5	1	p-Menthane	5	WO 2006 092074 Al, US-2016339026-A1, WO2013033501A1
C90	67132936	[(2R)-1,3,3-trimethyl-2-bicyclo[2.2.1]heptanyl] 4-(dimethylamino)-4-oxobutanoate		CC1([C@@H](C2(CCC1C2)C)OC(=O)CCC(=O)N(C)C)C	YPWCMYZNJBEBPL-WMEQCIOUSA-N	yes	n/a	n/a	none	N/A	281	40.6	3.95e-06	3.03	45.5	2	Bicyclic and bridged	3	US-2008311232-A1, US7959958B2
C53	59847887	N-(3-p-menthyl) O-methyl terephthalamate		CC1CCC(C(C1)NC(=O)C2=CC=C(C=C2)C(=O)OC)C(C)C	YRFSMWMQNCKBIZ-UHFFFAOYSA-N	yes	n/a	n/a	N/A	N/A	317	0.47	7.14e-10	5.05	52.5	1	p-Menthane	5	US-2008319055-A1, US20080319055A1
4573-50-6	107561	(-)-Piperitone	89-81-6	CC1=CC(=O)[C@H](CC1)C(C)C	YSTPAHQEHQSRJD-SECBINFHSA-N	duplicate	4200	Mint, Cool	minty	N/A	excluded	excluded	excluded	excluded	excluded	1	p-Menthane	excluded	PubChem
6091-50-5	61362	D-Piperitone	89-81-6	CC1=CC(=O)[C@@H](CC1)C(C)C	YSTPAHQEHQSRJD-VIFPVBQESA-N	duplicate	2910	Mint, Cool	minty	N/A	excluded	excluded	excluded	excluded	excluded	1	p-Menthane	excluded	PubChem
89-81-6	6987	Piperitone		CC1=CC(=O)C(CC1)C(C)C	YSTPAHQEHQSRJD-VIFPVBQESA-N	yes	2910	Mint, Cool	minty	N/A	152	273	0.109	3.07	24	1	p-Menthane	4	US-10398159-B2
C33	66645335	2,3-dimethyl-N-[[(2S)-oxolan-2-yl]methyl]-2-propan-2-ylbutanamide		CC(C)C(C)(C(C)C)C(=O)NC[C@@H]1CCCO1	YSYTWIHSIZXKRC-LBPRGKRZSA-N	yes	n/a	n/a	N/A	N/A	241	71.6	5.34e-06	3.01	35.916	3	Amide	1	US-2012095042-A1, WO2010128026A2
97-42-7	7335	Carvyl Acetate		CC1=CCC(CC1OC(=O)C)C(=C)C	YTHRBOFHFYZBRJ-UHFFFAOYSA-N	yes	2250	Green, Spearmint	minty	N/A	194	10.1	0.0364	4.29	32.167	1	p-Menthane	3	WO-2022223661-A1
C41	24961544	N-(1-isopropyl-isobutyl) benzo[1,3]dioxole-5-carboxamide		CC(C)C(C(C)C)NC(=O)C1=CC2=C(C=C1)OCO2	YUSKMWSEMBAWGF-UHFFFAOYSA-N	yes	n/a	n/a	N/A	N/A	263	7.77	8.19e-08	3.99	42.667	4	Amide	5	WO-2006099762-A1, US20080319055A1
C39	24961546	N-(1,1-diethylpropyl) benzo[1,3]dioxole-5-carboxamide		CCC(CC)(CC)NC(=O)C1=CC2=C(C=C1)OCO2	YWGDPVLNMISODA-UHFFFAOYSA-N	yes	n/a	n/a	N/A	N/A	263	6.26	2.8e-08	4.1	42.418	4	Amide	5	WO-2006099762-A1, US20080319055A1
34212-59-4	520673	bis(5-methyl-2-propan-2-ylcyclohexyl) butanedioate	96149-05-2	CC1CCC(C(C1)OC(=O)CCC(=O)OC2CC(CCC2C(C)C)C)C(C)C	YZXZAUAIVAZWFN-UHFFFAOYSA-N	yes	n/a	n/a	none	none	395	0.000208	1.75e-06	8.43	58.998	1	p-Menthane	3	WO-2021140683-A1, WO2013033501A1
748783-13-3	3677025	3-(1,3-benzodioxol-5-yl)-N-cyclohexyl-N-pyridin-2-ylprop-2-enamide		C1CCC(CC1)N(C2=CC=CC=N2)C(=O)C=CC3=CC4=C(C=C3)OCO4	YZZYQHPDSKJBRO-UHFFFAOYSA-N	yes	n/a	n/a	N/A	N/A	350	0.17	1.03e-11	5.34	55.668	4	Amide	5	WO-2022155054-A1, US20110145970A1
1160173-26-1	9964606	L-Menthone 1,2-glycerol ketal	Frescolat, type MGA, 63187-91-7	C[C@@H]1CC[C@H](C2(C1)OCC(O2)CO)C(C)C	ZBJCYZPANVLBRK-IGJPJIBNSA-N	duplicate	3807	n/a	none	none	excluded	excluded	excluded	excluded	excluded	1	p-Menthane	excluded	WO-2022251628-A1, Furrer SM, Slack JP, McCluskey ST, et al. New Developments in the Chemistry of Cooling Compounds. Chemosensory Perception. 2008 2008/06/01;1(2):119-126.
63187-91-7	162184	Menthone 1,2-Glycerol Ketal	Frescolat MGA	CC1CCC(C2(C1)OCC(O2)CO)C(C)C	ZBJCYZPANVLBRK-UHFFFAOYSA-N	yes	3807	Mint, Cool	none	none	228	27.3	1.18e-05	4.18	33.082	1	p-Menthane	2	PubChem, US 2007/0248717 A1
99602-94-5	3585909	Spiro[12H-benzo[a]furo[3,4-f]quinolizine-12,2′-[1,3]dithiolan]-1(3H)-one, 5,6,10b,11-tetrahydro-3-methyl-, (3R-cis)-		O=C1OC(C2=C1C3(SCCS3)CC4C=5C=CC=CC5CCN24)C	ZOMQCBNEIHWLRV-UHFFFAOYSA-N	yes	n/a	n/a	N/A	N/A	345	171	3.31e-11	3.04	45.917	4	Ester	5	WO-2019043164-A1, US20110145970A1
123-11-5	31244	4-Methoxybenzaldehyde		COC1=CC=C(C=C1)C=O	ZRSNZINYAWTAHE-UHFFFAOYSA-N	yes	2670	Almond, Anise, Mint	N/A	N/A	136	2730	0.0311	1.79	25.834	4	Aldehyde	5	US-2019022068-A1
39668-82-1	170238	N-(tert-butyl)-2-isopropyl-5-methylcyclohexane-1-carboxamide	WS-14	CC1CCC(C(C)C)C(C(NC(C)(C)C)=O)C1	ZVKDZYPEJXGLJG-UHFFFAOYSA-N	yes	n/a	n/a	none	none	239	2.73	6.64e-06	4.68	34.249	1	p-Menthane	1	US 2007/0248717 A1, EP 1 750 525 81, Legacy document_BAT, Further evaluation of Coolants_ Report No. RD.1022-R , US 20130245231 A1
89-79-2	170833	(-)-Isopulegol	Coolact P	C[C@@H]1CC[C@H]([C@@H](C1)O)C(=C)C	ZYTMANIQRDEHIO-KXUCPTDWSA-N	yes	2962	Mint, Cool	none	minty	154	309	0.0058	3.37	23.166	1	p-Menthane	4	US 2007/0248717 A1, PubChem
7786-67-6	24585	P-Menth-8-En-3-ol	89-79-2	CC1CCC(C(C1)O)C(=C)C	ZYTMANIQRDEHIO-UHFFFAOYSA-N	duplicate	2962	Mint, Cool	none	N/A	excluded	excluded	excluded	excluded	excluded	1	p-Menthane	excluded	PubChem

## Sheet: PerceivedCoolingIntensity
Chemical Identifiers					FEMA (https://www.femaflavor.org/)		Information from Patent/Literature
CASRN/Alternate Name	PubCID/Alternate Name	Name	Alt CAS/ Name	Unique 2-D structure	FEMA Number	Flavor Profile	Perceived Odor Predominate minty or not	Perceived Taste predominate minty or not	Cooling Threshold ug or ppm	Odor Threshold ug	Cooling Intensity measured as “isointensity to L-menthol” (ppm)	Duration of Action On-Off (minutes)	Reference for sensory perception
2216-51-5	16666	L-Menthol	89-78-1	yes	2665	Mint, Cool	minty	minty	0.9-1.9. 0.8 ppm	0.1-0.2, 0.4 ppm	2	35	WO 2006/103401 A2, WO 2008/148234, Furrer SM, Slack JP, McCluskey ST, et al. New Developments in the Chemistry of Cooling Compounds. Chemosensory Perception. 2008 2008/06/01;1(2):119-126.
15356-60-2	165675	(+)-Menthol	D-menthol, 2216-51-5	duplicate	2665	Mint, Cool	minty	minty	n/a	n/a	7.4		EP 2068150 A1, Leffingwell, J.; Rowsell, D. Wilkinson Sword Cooling Compounds: From the Beginning to Now. 2014.
2216-52-6	439263	(+)-Neomenthol	2216-51-5	duplicate	2666	Mint, Cool	minty	minty	2.5 ppm	0.5 ppm	6.2		EP 2068150 A1, Leffingwell, J.; Rowsell, D. Wilkinson Sword Cooling Compounds: From the Beginning to Now. 2014.
20752-34-5	19244	(+)-Neoisomenthol		duplicate	2666	Mint, Cool	minty	minty	6 ppm	1 ppm	66.6		EP 2068150 A1, Leffingwell, J.; Rowsell, D. Wilkinson Sword Cooling Compounds: From the Beginning to Now. 2014.
39711-79-0	62907	N-Ethyl-p-menthane-3-carboxamide	WS-3, 68489-00-9	yes	3455	Cooling	none	minty	1 ppm	n/a	1.5	5 to 23 = 18; 57	WO 2006/103401 A2, US 7,935,848 B2, EP 1 750 525 81, WO 2008/148234
C25	P18	2-hydroxyethyl-p-menthane-3-carboxylate	WS-4	yes	n/a	n/a	n/a	n/a	n/a	n/a	8.3		Leffingwell, J.; Rowsell, D. Wilkinson Sword Cooling Compounds: From the Beginning to Now. 2014.
68489-14-5	11615984	N-([ethoxycarbonyl]methyl)-p-menthane-3-carboxamide	WS-5	yes	4309	Cooling	none	bitter	n/a	n/a	0.5	4 to 37 = 33	WO 2006/103401 A2, WO 2005/097735 Al, EP 1 750 525 81
39668-82-1	170238	N-(tert-butyl)-2-isopropyl-5-methylcyclohexane-1-carboxamide	WS-14	yes	n/a	n/a	none	none	n/a	n/a	6	15 to 23 = 8	US 2007/0248717 A1, EP 1 750 525 81
51115-67-4	65300	N,2,3-Trimethyl-2-isopropylbutanamide	WS-23	yes	3804	Mint, Cool	none	none	1.5 ppm	n/a	4		US 2007/0248717 A1, EP 1 750 525 81, WO 2008/148234
51115-70-9	3016598	N-Ethyl-2,2-diisopropylbutanamide	WS-27	yes	4557	Mint, Cool	none	n/a	n/a	n/a	13.3		EP 1 750 525 81 , Furrer SM, Slack JP, McCluskey ST, et al. New Developments in the Chemistry of Cooling Compounds. Chemosensory Perception. 2008 2008/06/01;1(2):119-126.
68489-09-8	11266244	(1R,2S,5R)-N-(4-Methoxyphenyl)-5-methyl-2-(1-methylethyl)cyclohexanecarboxamide	WS-12, CPS-112	yes	4681	Mint, Cool	none	none	n/a	n/a	2	13 to 38 = 25	WO 2006/103401 A2, EP 1 750 525 81, Furrer SM, Slack JP, McCluskey ST, et al. New Developments in the Chemistry of Cooling Compounds. Chemosensory Perception. 2008 2008/06/01;1(2):119-126.
C19	P12	N-isopropyl-p-menthane-3-carboxamide	WS-10, 57233-04-2	yes	n/a	n/a	none	none	n/a	n/a	2.98507	6 to 25 = 19	WO 2006/103401 A2, Leffingwell, J.; Rowsell, D. Wilkinson Sword Cooling Compounds: From the Beginning to Now. 2014.
C90	67132936	[(2R)-1,3,3-trimethyl-2-bicyclo[2.2.1]heptanyl] 4-(dimethylamino)-4-oxobutanoate		yes	n/a	n/a	none	n/a	n/a	n/a	0.002		US 7,959,958 B2
C67	67188253	1-((1R,2S,5R)-2-Isopropyl-5-methylcyclohexyl)-4-(pyridin-2-yl)butan-1-one	1084652-05-0	yes	n/a	n/a	none	n/a	n/a	n/a	0.01		US 7,935,848 B2
3564-98-5	19100	p-Menthane-3,8-diol (cis-1,3,trans-1,4)	91739-72-9, 2RS-PMD	duplicate	n/a	n/a	minty	minty	n/a	n/a	8		US6328982B1
770-99-0	9920477	2(5H)-Furanone, 4-methyl-3-(1-pyrrolidinyl)-		yes	n/a	n/a	none	none	n/a	n/a	0.01		US 2005/0000529 A1
847565-09-7	56969824	n-(2-(Pyridin-2-yl)ethyl)-3-p-menthanecarboxamide	Evercool 190	yes	4549	Cooling	none	none	n/a	n/a	0.02	60	WO2007019719, Furrer SM, Slack JP, McCluskey ST, et al. New Developments in the Chemistry of Cooling Compounds. Chemosensory Perception. 2008 2008/06/01;1(2):119-126.
C79	59861683	N-(1,3-benzodioxol-5-yl)-5-methyl-2-propan-2-ylcyclohexane-1-carboxamide		yes	n/a	n/a	minty	minty	n/a	n/a	0.02		WO 2006 092074 Al
C80	59861680	N-(1,3-benzoxazol-4-yl)-5-methyl-2-propan-2-ylcyclohexane-1-carboxamide		yes	n/a	n/a	n/a	n/a	n/a	n/a	0.02		WO 2006 092074 Al
C46	69276718	N-(2,3-Dimethylhexan-3-Yl)Benzamide		yes	n/a	n/a	n/a	n/a	n/a	n/a	0.1		EP1860960A1
C96	67132953	1-O-ethyl 3-O-[(2R)-1,3,3-trimethyl-2-bicyclo[2.2.1]heptanyl] propanedioate		yes	n/a	n/a	none	n/a	n/a	n/a	0.1		US 7959958 B2, US 2008/0311232 A1
C103	67133039	4-oxo-4-[[(1R,2R,4S)-1,3,3-trimethyl-2-bicyclo[2.2.1]heptanyl]oxy]butanoic acid		yes	n/a	n/a	none	n/a	n/a	n/a	0.1		US 2008/0311232 A1
852379-28-3	25113851	N-(4-Cyanomethylphenyl)-2-isopropyl-5-methylcyclohexanecarboxamide	Evercool G-180	yes	4496	Cooling	none	none	n/a	n/a	0.2	93	WO 2010/128026 A2, Furrer SM, Slack JP, McCluskey ST, et al. New Developments in the Chemistry of Cooling Compounds. Chemosensory Perception. 2008 2008/06/01;1(2):119-126.
C86	13782380	(1,3,3-trimethyl-2-bicyclo[2.2.1]heptanyl) (2R)-2-aminopropanoate		yes	n/a	n/a	none	n/a	n/a	n/a	0.2		US 7959958 B2
1374760-95-8	67516108	2-(4-Methylphenoxy)-N-1H-pyrazol-3-yl-N-(2-thienylmethyl)acetamide (ACI)	Unii-OW22Q34gij	yes	4809	Cooling	n/a	none	n/a	n/a	0.22		US2013/0324557
1309389-73-8	68085257	(2E)-3-(1,3-Benzodioxol-5-yl)-N,N-diphenyl-2-propenamide	Unii-0TA0227sqw	yes	4788	n/a	n/a	none	n/a	n/a	0.6		WO 2011/061330 A2
C53	59847887	N-(3-p-menthyl) O-methyl terephthalamate		yes	n/a	n/a	n/a	n/a	n/a	n/a	0.8		US 2008/0319055 A1
1119711-29-3	67096018	4-[[[(2S,5R)-5-Methyl-2-(1-methylethyl)cyclohexyl]carbonyl]amino]benzeneacetamide	DTXSID601019422	yes	4684	Mint, Cool	none	none	n/a	n/a	1	30	US 2010/0272655 A1
C36	90009395	4-Methoxy-N-(2,3,4-Trimethylpentan-3-Yl)Benzamide		yes	n/a	n/a	n/a	n/a	n/a	n/a	1.1		EP1860960A1
C45	59869320	N-(1-methyl-1-isopropyl-isobutyl) O-methyl terephthalamate		yes	n/a	n/a	n/a	n/a	n/a	n/a	1.2		US 2008/0319055 A1
C44	24961542	N-(1-methyl-1-isopropyl-isobutyl) biphenyl-4-carboxamide		yes	n/a	n/a	n/a	n/a	n/a	n/a	1.3		US 2008/0319055 A1
C40	24961541	N-(1,1-diethylpropyl) biphenyl-4-carboxamide		yes	n/a	n/a	n/a	n/a	n/a	n/a	1.6		US 2008/0319055 A1, EP1860960A1
89-79-2	170833	Isopulegol	Coolact P	yes	2962	Mint, Cool	none	minty	n/a	n/a	1.74		US 2007/0248717 A1
17162-29-7	28358	Menthyl Lactate	FRESCOLAT® ML	yes	3748	n/a	none	none	n/a	n/a	1.9		US 2007/0248717 A1
C69	67190226	1-((1R,2S,5R)-2-isopropyl-5-methylcyclohexyl)-4-phenylbutan-1-one	1084652-02-7	yes	n/a	n/a	none	n/a	n/a	n/a	2		US 7,935,848 B2
C35	69276716	4-Cyano-N-(2,3-Dimethylhexan-3-Yl)Benzamide		yes	n/a	n/a	n/a	n/a	n/a	n/a	2		EP1860960A1
C41	24961544	N-(1-isopropyl-isobutyl) benzo[1,3]dioxole-5-carboxamide		yes	n/a	n/a	n/a	n/a	n/a	n/a	2.2		US 2008/0319055 A1
C43	24961545	N-(1-methyl-1-isopropyl-isobutyl) benzo[1,3]dioxole-5-carboxamide		yes	n/a	n/a	n/a	n/a	n/a	n/a	2.2		US 2008/0319055 A1
C50	67192273	5-isopropyl-5,6-dimethyl-1-phenylheptan-4-one		yes	n/a	n/a	none	n/a	n/a	n/a	3		US 7,935,848 B2
73435-61-7	10176881	N-cyclopropyl-5-methyl-2-propan-2-ylcyclohexane-1-carboxamide		yes	4693	Cooling	none	none	0.5ug	n/a	3.3		EP 2068150 A1, Leffingwell, J.; Rowsell, D. Wilkinson Sword Cooling Compounds: From the Beginning to Now. 2014.
C107	3092150	N-bornyl benzamide	101598-36-1	yes	n/a	n/a	n/a	n/a	n/a	n/a	3.3		US 2008/0319055 A1
63187-91-7	162184	Menthone 1,2-Glycerol Ketal	Frescolat MGA	yes	3807	Mint, Cool	none	none	n/a	n/a	3.5		US 2007/0248717 A1
C56	44467796	(1R,2S,5R)-N-[4-(cyanomethyl)phenyl]-5-methyl-2-propan-2-ylcyclohexane-1-carboxamide	Evercool 180, 1187627-98-1	duplicate	4496	n/a	n/a	n/a	n/a	n/a	0.2		US 7414152, WO 2010/128026 A2
374629-79-5	10220444	Menthyl 3-Hydroxybutyrate, (-)-	MHB	yes	4308	Mint, Cool	none	none	n/a	n/a	4.4		Leffingwell, J.; Rowsell, D. Wilkinson Sword Cooling Compounds: From the Beginning to Now. 2014.
156679-39-9	9837728	Menthyl ethylene glycol carbonate	Frescolat MGC, 156324-78-6	yes	3805	n/a	none	none	n/a	n/a	5		US 2007/0248717 A1
77341-67-4	11219061	monomenthyl succinate	Physcool	yes	3810	Mint, Cool	minty	none	n/a	n/a	6.5		US 2007/0248717 A1
C39	24961546	N-(1,1-diethylpropyl) benzo[1,3]dioxole-5-carboxamide		yes	n/a	n/a	n/a	n/a	n/a	n/a	6.6		US 2008/0319055 A1
260781-16-6	57509244	Menthyl propylene glycol carbonate	FRESCOLAT MPC	yes	3992, 3806	Mint, Cool	none	none	n/a	n/a	8.2		US 2007/0248717 A1
87061-04-9	5362595	Menthoxypropanediol		yes	n/a	n/a	none	n/a	n/a	n/a	8.88889		Leffingwell, J.; Rowsell, D. Wilkinson Sword Cooling Compounds: From the Beginning to Now. 2014.
C99	67133088	4-oxo-4-(1S,2R,4S) 1,7,7-trimethylbicyclo[2.2.1]heptan-2-yloxybutanoic acid		duplicate	n/a	n/a	none	n/a	n/a	n/a	0.003		US 2008/0311232 A1
C102	67132989	4-oxo-4-[[(1R,2R,4R)-1,7,7-trimethyl-2-bicyclo[2.2.1]heptanyl]oxy]butanoic acid		duplicate	n/a	n/a	none	n/a	n/a	n/a	0.001		US 7,959,958 B2, US 2008/0311232 A1
C104	67133081	4-oxo-4-[[(1R,2S,4R)-1,7,7-trimethyl-2-bicyclo[2.2.1]heptanyl]oxy]butanoic acid		yes	n/a	n/a	none	n/a	n/a	n/a	0.001		US 7,959,958 B2
C42	24961543	N-(1-isopropylisobutyl)3-cyanobenzamide		yes	n/a	n/a	n/a	n/a	n/a	n/a	10		US 2008/0319055 A1
116-02-9	8298	3,3,5-Trimethylcyclohexanol	Homomenthol	yes	3962	Mint, Cool	none	n/a	n/a	n/a	16.5		US 2007/0248717 A1
42822-86-6	556998	P-Menthane-3,8-Diol	Coolact 38D, PMD38	yes	4053	Mint, Cool	none	none	n/a	n/a	18.2		US6328982B1, Leffingwell, J.; Rowsell, D. Wilkinson Sword Cooling Compounds: From the Beginning to Now. 2014.
220621-22-7	10125362	L-Monomenthyl Glutarate	Physcool 2, MMG	yes	4006	Mint, Cool	minty	n/a	n/a	n/a	19		US 2007/0248717 A1

## Sheet: TRPM8BindingData 
Chemical Identifiers					Potency at the receptor TRPM8	Experimental Methods in Study
CASRN/Alternate Name	PubCID/Alternate Name	Name	Alt CAS/ Name	Unique 2-D structure	TRPM8 EC50 µM	recombinant TRPM8 (mouse/human)	Cell-type overexpressing TRPM8	detection method	Reference for TRPM8 binding
2216-51-5	16666	L-Menthol	89-78-1	yes	4.1	mouse	HEK	Fluor-8/fluorescence imaging	Bharate, S. S.; Bharate, S. B. Modulation of thermoreceptor TRPM8 by cooling compounds. ACS Chem Neurosci 2012, 3 (4), 248-267. McKemy, D., Neuhausser, W. & Julius, D. Identification of a cold receptor reveals a general role for TRP channels in thermosensation. Nature 416, 52–58 (2002). Chen, X.; Xu, L.; Zhang, H.; Wen, H.; Yang, F. Differential activation of TRPM8 by the stereoisomers of menthol…
2216-51-5					2.2	human	CHO	Fluor-8/fluorescence imaging	Johnson, S.; et al. Trigeminal receptor study of high-intensity cooling agents. J Agric Food Chem 2018, 66 (10), 2319-2323.
2216-51-5					196	mouse	Xenopus oocytes	Electrophysiological recordings	Bharate, S. S.; Bharate, S. B. Modulation of thermoreceptor TRPM8 by cooling compounds. ACS Chem Neurosci 2012, 3 (4), 248-267. Sherkheli, M. A et al. Characterization of selective TRPM8 ligands and their structure activity response (S.A.R) relationship. J Pharm Pharm Sci 2010, 13 (2), 242-253.
15356-60-2	165675	(+)-Menthol	D-menthol, 2216-51-5	duplicate	14.4	mouse	HEK	Fluor-8/fluorescence imaging	Bharate, S. S.; Bharate, S. B. Modulation of thermoreceptor TRPM8 by cooling compounds. ACS Chem Neurosci 2012, 3 (4), 248-267. McKemy, D., Neuhausser, W. & Julius, D. Identification of a cold receptor reveals a general role for TRP channels in thermosensation. Nature 416, 52–58 (2002). Chen, X.; Xu, L.; Zhang, H.; Wen, H.; Yang, F. Differential activation of TRPM8 by the stereoisomers of menthol…
15356-60-2					600	mouse	Xenopus oocytes	Electrophysiological recordings	Bharate, S. S.; Bharate, S. B. Modulation of thermoreceptor TRPM8 by cooling compounds. ACS Chem Neurosci 2012, 3 (4), 248-267. Sherkheli, M. A et al. Characterization of selective TRPM8 ligands and their structure activity response (S.A.R) relationship. J Pharm Pharm Sci 2010, 13 (2), 242-253.
39711-79-0	62907	N-Ethyl-p-menthane-3-carboxamide	WS-3	yes	3.7	mouse	HEK	Fluor-8/fluorescence imaging	Bharate, S. S.; Bharate, S. B. Modulation of thermoreceptor TRPM8 by cooling compounds. ACS Chem Neurosci 2012, 3 (4), 248-267. McKemy, D., Neuhausser, W. & Julius, D. Identification of a cold receptor reveals a general role for TRP channels in thermosensation. Nature 416, 52–58 (2002). Chen, X.; Xu, L.; Zhang, H.; Wen, H.; Yang, F. Differential activation of TRPM8 by the stereoisomers of menthol…
39711-79-0					5.9	human	CHO	Fluor-8/fluorescence imaging	Johnson, S.; et al. Trigeminal receptor study of high-intensity cooling agents. J Agric Food Chem 2018, 66 (10), 2319-2323.
39711-79-0					216	mouse	Xenopus oocytes	Electrophysiological recordings	Bharate, S. S.; Bharate, S. B. Modulation of thermoreceptor TRPM8 by cooling compounds. ACS Chem Neurosci 2012, 3 (4), 248-267. Sherkheli, M. A et al. Characterization of selective TRPM8 ligands and their structure activity response (S.A.R) relationship. J Pharm Pharm Sci 2010, 13 (2), 242-253.
68489-14-5	11615984	N-([ethoxycarbonyl]methyl)-p-menthane-3-carboxamide	WS-5	yes	0.5	human	CHO	Fluor-8/fluorescence imaging	Johnson, S.; et al. Trigeminal receptor study of high-intensity cooling agents. J Agric Food Chem 2018, 66 (10), 2319-2323.
68489-14-5					26	mouse	Xenopus oocytes	Electrophysiological recordings	Bharate, S. S.; Bharate, S. B. Modulation of thermoreceptor TRPM8 by cooling compounds. ACS Chem Neurosci 2012, 3 (4), 248-267. Sherkheli, M. A et al. Characterization of selective TRPM8 ligands and their structure activity response (S.A.R) relationship. J Pharm Pharm Sci 2010, 13 (2), 242-253.
51115-67-4	65300	N,2,3-Trimethyl-2-isopropylbutanamide	WS-23	yes	44	mouse	HEK	Fluor-8/fluorescence imaging	Bharate, S. S.; Bharate, S. B. Modulation of thermoreceptor TRPM8 by cooling compounds. ACS Chem Neurosci 2012, 3 (4), 248-267. McKemy, D., Neuhausser, W. & Julius, D. Identification of a cold receptor reveals a general role for TRP channels in thermosensation. Nature 416, 52–58 (2002). Chen, X.; Xu, L.; Zhang, H.; Wen, H.; Yang, F. Differential activation of TRPM8 by the stereoisomers of menthol…
51115-67-4					1500	mouse	Xenopus oocytes	Electrophysiological recordings	Bharate, S. S.; Bharate, S. B. Modulation of thermoreceptor TRPM8 by cooling compounds. ACS Chem Neurosci 2012, 3 (4), 248-267. Sherkheli, M. A et al. Characterization of selective TRPM8 ligands and their structure activity response (S.A.R) relationship. J Pharm Pharm Sci 2010, 13 (2), 242-253.
51115-67-4					2.2	human	CHO	Fluor-8/fluorescence imaging	Johnson, S.; et al. Trigeminal receptor study of high-intensity cooling agents. J Agric Food Chem 2018, 66 (10), 2319-2323.
68489-09-8	11266244	(1R,2S,5R)-N-(4-Methoxyphenyl)-5-methyl-2-(1-methylethyl)cyclohexanecarboxamide	WS-12, CPS-112	yes	0.5	n/a	n/a	n/a	Furrer, S. M; et al. New Developments in the Chemistry of Cooling Compounds. Chemosensory Perception 2008, 1 (2), 119-126.
68489-09-8					12	mouse	Xenopus oocytes	Electrophysiological recordings	Bharate, S. S.; Bharate, S. B. Modulation of thermoreceptor TRPM8 by cooling compounds. ACS Chem Neurosci 2012, 3 (4), 248-267. Sherkheli, M. A et al. Characterization of selective TRPM8 ligands and their structure activity response (S.A.R) relationship. J Pharm Pharm Sci 2010, 13 (2), 242-253.
68489-09-8					22.1	human	CHO	Fluor-8/fluorescence imaging	Johnson, S.; et al. Trigeminal receptor study of high-intensity cooling agents. J Agric Food Chem 2018, 66 (10), 2319-2323.
51115-70-9	3016598	N-Ethyl-2,2-diisopropylbutanamide	WS-27	yes	1.6	human	CHO	Fluor-8/fluorescence imaging	Johnson, S.; et al. Trigeminal receptor study of high-intensity cooling agents. J Agric Food Chem 2018, 66 (10), 2319-2323.
42822-86-6	556998	P-Menthane-3,8-Diol	Coolact 38D, PMD38	yes	31	mouse	HEK	Fluor-8/fluorescence imaging	Bharate, S. S.; Bharate, S. B. Modulation of thermoreceptor TRPM8 by cooling compounds. ACS Chem Neurosci 2012, 3 (4), 248-267. McKemy, D., Neuhausser, W. & Julius, D. Identification of a cold receptor reveals a general role for TRP channels in thermosensation. Nature 416, 52–58 (2002). Chen, X.; Xu, L.; Zhang, H.; Wen, H.; Yang, F. Differential activation of TRPM8 by the stereoisomers of menthol…
852379-28-3	25113851	N-(4-Cyanomethylphenyl)-2-isopropyl-5-methylcyclohexanecarboxamide	Evercool G-180	yes	0.2	n/a	n/a	n/a	Furrer, S. M; et al. New Developments in the Chemistry of Cooling Compounds. Chemosensory Perception 2008, 1 (2), 119-126.
847565-09-7	56969824	n-(2-(Pyridin-2-yl)ethyl)-3-p-menthanecarboxamide	Evercool 190	yes	8	human	CHO	Fluor-8/fluorescence imaging	Johnson, S.; et al. Trigeminal receptor study of high-intensity cooling agents. J Agric Food Chem 2018, 66 (10), 2319-2323.
883215-02-9	22182807	N-(2-Hydroxyethyl)-2,3-dimethyl-2-isopropylbutanamide	ICE 6000	yes	35.1	human	CHO	Fluor-8/fluorescence imaging	Johnson, S.; et al. Trigeminal receptor study of high-intensity cooling agents. J Agric Food Chem 2018, 66 (10), 2319-2323.
1309389-73-8	68085257	(2E)-3-(1,3-Benzodioxol-5-yl)-N,N-diphenyl-2-propenamide	Unii-0TA0227sqw	yes	2.5	human	HEK	Fluo-4AM/fluorescence imaging	US20110145970A1
1374760-95-8	67516108	2-(4-Methylphenoxy)-N-1H-pyrazol-3-yl-N-(2-thienylmethyl)acetamide (ACI)	Unii-OW22Q34gij	yes	0.0049	human	HEK	Fluo-4AM/fluorescence imaging	US2013/0324557 A1
470-82-6	2758	Eucalyptol	Cineole	yes	7700	mouse	HEK	Fluor-8/fluorescence imaging	Bharate, S. S.; Bharate, S. B. Modulation of thermoreceptor TRPM8 by cooling compounds. ACS Chem Neurosci 2012, 3 (4), 248-267. McKemy, D., Neuhausser, W. & Julius, D. Identification of a cold receptor reveals a general role for TRP channels in thermosensation. Nature 416, 52–58 (2002). Chen, X.; Xu, L.; Zhang, H.; Wen, H.; Yang, F. Differential activation of TRPM8 by the stereoisomers of menthol…
89-79-2	170833	Isopulegol	Coolact P	yes	66	mouse	HEK	Fluor-8/fluorescence imaging	Bharate, S. S.; Bharate, S. B. Modulation of thermoreceptor TRPM8 by cooling compounds. ACS Chem Neurosci 2012, 3 (4), 248-267. McKemy, D., Neuhausser, W. & Julius, D. Identification of a cold receptor reveals a general role for TRP channels in thermosensation. Nature 416, 52–58 (2002). Chen, X.; Xu, L.; Zhang, H.; Wen, H.; Yang, F. Differential activation of TRPM8 by the stereoisomers of menthol…
89-79-2					498	mouse	Xenopus oocytes	Electrophysiological recordings	Bharate, S. S.; Bharate, S. B. Modulation of thermoreceptor TRPM8 by cooling compounds. ACS Chem Neurosci 2012, 3 (4), 248-267. Sherkheli, M. A et al. Characterization of selective TRPM8 ligands and their structure activity response (S.A.R) relationship. J Pharm Pharm Sci 2010, 13 (2), 242-253.
89-79-2					2.7	human	CHO	Fluor-8/fluorescence imaging	Johnson, S.; et al. Trigeminal receptor study of high-intensity cooling agents. J Agric Food Chem 2018, 66 (10), 2319-2323.
87061-04-9	5362595	Menthoxypropanediol	cooling agent 10	yes	6	mouse	HEK	Fluor-8/fluorescence imaging	Bharate, S. S.; Bharate, S. B. Modulation of thermoreceptor TRPM8 by cooling compounds. ACS Chem Neurosci 2012, 3 (4), 248-267. McKemy, D., Neuhausser, W. & Julius, D. Identification of a cold receptor reveals a general role for TRP channels in thermosensation. Nature 416, 52–58 (2002). Chen, X.; Xu, L.; Zhang, H.; Wen, H.; Yang, F. Differential activation of TRPM8 by the stereoisomers of menthol…
63187-91-7	162184	Menthone 1,2-Glycerol Ketal	Frescolat MGA	yes	4.8	mouse	HEK	Fluor-8/fluorescence imaging	Bharate, S. S.; Bharate, S. B. Modulation of thermoreceptor TRPM8 by cooling compounds. ACS Chem Neurosci 2012, 3 (4), 248-267. McKemy, D., Neuhausser, W. & Julius, D. Identification of a cold receptor reveals a general role for TRP channels in thermosensation. Nature 416, 52–58 (2002). Chen, X.; Xu, L.; Zhang, H.; Wen, H.; Yang, F. Differential activation of TRPM8 by the stereoisomers of menthol…
63187-91-7					37.8	human	CHO	Fluor-8/fluorescence imaging	Johnson, S.; et al. Trigeminal receptor study of high-intensity cooling agents. J Agric Food Chem 2018, 66 (10), 2319-2323.
63187-91-7					184	mouse	Xenopus oocytes	Electrophysiological recordings	Bharate, S. S.; Bharate, S. B. Modulation of thermoreceptor TRPM8 by cooling compounds. ACS Chem Neurosci 2012, 3 (4), 248-267. Sherkheli, M. A et al. Characterization of selective TRPM8 ligands and their structure activity response (S.A.R) relationship. J Pharm Pharm Sci 2010, 13 (2), 242-253.
17162-29-7	28358	Menthyl Lactate	FRESCOLAT® ML	yes	3.3	mouse	HEK	Fluor-8/fluorescence imaging	Bharate, S. S.; Bharate, S. B. Modulation of thermoreceptor TRPM8 by cooling compounds. ACS Chem Neurosci 2012, 3 (4), 248-267. McKemy, D., Neuhausser, W. & Julius, D. Identification of a cold receptor reveals a general role for TRP channels in thermosensation. Nature 416, 52–58 (2002). Chen, X.; Xu, L.; Zhang, H.; Wen, H.; Yang, F. Differential activation of TRPM8 by the stereoisomers of menthol…
17162-29-7					11.3	human	CHO	Fluor-8/fluorescence imaging	Johnson, S.; et al. Trigeminal receptor study of high-intensity cooling agents. J Agric Food Chem 2018, 66 (10), 2319-2323.
17162-29-7					163	mouse	Xenopus oocytes	Electrophysiological recordings	Bharate, S. S.; Bharate, S. B. Modulation of thermoreceptor TRPM8 by cooling compounds. ACS Chem Neurosci 2012, 3 (4), 248-267. Sherkheli, M. A et al. Characterization of selective TRPM8 ligands and their structure activity response (S.A.R) relationship. J Pharm Pharm Sci 2010, 13 (2), 242-253.
36945-98-9	161930	2(1H)-Pyrimidinone, 3,6-dihydro-1-(2-hydroxyphenyl)-4-(3-nitrophenyl)-	ICILIN, AG-3-5	yes	0.2	mouse	HEK	Fluor-8/fluorescence imaging	Bharate, S. S.; Bharate, S. B. Modulation of thermoreceptor TRPM8 by cooling compounds. ACS Chem Neurosci 2012, 3 (4), 248-267. McKemy, D., Neuhausser, W. & Julius, D. Identification of a cold receptor reveals a general role for TRP channels in thermosensation. Nature 416, 52–58 (2002). Chen, X.; Xu, L.; Zhang, H.; Wen, H.; Yang, F. Differential activation of TRPM8 by the stereoisomers of menthol…
C56	44467796	(1R,2S,5R)-N-[4-(cyanomethyl)phenyl]-5-methyl-2-propan-2-ylcyclohexane-1-carboxamide	Evercool 180, 1187627-98-1	duplicate	59.2	human	CHO	Fluor-8/fluorescence imaging	Johnson, S.; et al. Trigeminal receptor study of high-intensity cooling agents. J Agric Food Chem 2018, 66 (10), 2319-2323.
878942-21-3	9505622	2-(1,3-benzodioxol-5-yloxy)-N-cyclohexyl-N-phenylacetamide		yes	2.5	human	HEK	Fluo-4AM/fluorescence imaging	US20110145970A1
748783-13-3	3677025	3-(1,3-benzodioxol-5-yl)-N-cyclohexyl-N-pyridin-2-ylprop-2-enamide		yes	2.5	human	HEK	Fluo-4AM/fluorescence imaging	US20110145970A1
C37	975013	4-methyl-N-[(4-phenyloxan-4-yl)methyl]benzamide		yes	8.15	human			WO2012120099A2
416884-56-5	135449275	2-{[(2,5-dimethoxyphenyl)amino]methylidene}-5,5- dimethylcyclohexane- 1 ,3 -dione		yes	8	mouse	HEK	Fluor-8/fluorescence imaging	WO2012120099A2
C49	5393005	3 -(5 -methylthiophen-2-yl)-N'- [( 1 E)-pyridin-4-ylmethylidene] - 1 H- pyrazole-5-carbohydrazide		yes	5.27	mouse	HEK	Fluor-8/fluorescence imaging	WO2012120099A2
338771-57-6	1470715	5-methoxy-N-propan-2-yl-2-pyridin-2-ylpyrimidin-4-amine		yes	2	human	HEK	Fluo-4AM/fluorescence imaging	US20110145970A1
19725-44-1	354368	7-methoxy-2-methyl-3-phenylchromen-4-one		yes	2	mouse	HEK	Fluor-8/fluorescence imaging	WO2012120099A2
118-56-9	8362	Homosalate		yes	1.5	mouse	HEK	Fluor-8/fluorescence imaging	WO2012120099A2
C51	17582338	N-[3-(4-chlorophenyl)-4-methylpentyl]-N',N'-dimethylpropane-1,3-diamine		yes	10.94	mouse	HEK	Fluor-8/fluorescence imaging	WO2012120099A2
506412-91-5	22044534	(5-methyl-2-propan-2-ylcyclohexyl) 2-oxopyrrolidine-1-carboxylate	menthyl PCA, Questice liquid, 14504096, 64519-44-4	yes	13.2	human	CHO	Fluor-8/fluorescence imaging	Johnson, S.; et al. Trigeminal receptor study of high-intensity cooling agents. J Agric Food Chem 2018, 66 (10), 2319-2323.
165753-08-2	3699113	3',3'-dimethylspiro[1,3-dithiolane-2,13'-2,4,6,7,11b,12-hexahydroisoquinolino[2,1-a]quinoline]-1'-one		yes	0.4	human	HEK	Fluo-4AM/fluorescence imaging	US20110145970A1
99602-94-5	3585909	Spiro[12H-benzo[a]furo[3,4-f]quinolizine-12,2′-[1,3]dithiolan]-1(3H)-one, 5,6,10b,11-tetrahydro-3-methyl-, (3R-cis)-		yes	2	human	HEK	Fluo-4AM/fluorescence imaging	US20110145970A1
78-70-6	6549	Linalool		yes	6700	mouse	HEK	Fluor-8/fluorescence imaging	Bharate, S. S.; Bharate, S. B. Modulation of thermoreceptor TRPM8 by cooling compounds. ACS Chem Neurosci 2012, 3 (4), 248-267. McKemy, D., Neuhausser, W. & Julius, D. Identification of a cold receptor reveals a general role for TRP channels in thermosensation. Nature 416, 52–58 (2002). Chen, X.; Xu, L.; Zhang, H.; Wen, H.; Yang, F. Differential activation of TRPM8 by the stereoisomers of menthol…
106-24-1	637566	Geraniol		yes	5900	mouse	HEK	Fluor-8/fluorescence imaging	Bharate, S. S.; Bharate, S. B. Modulation of thermoreceptor TRPM8 by cooling compounds. ACS Chem Neurosci 2012, 3 (4), 248-267. McKemy, D., Neuhausser, W. & Julius, D. Identification of a cold receptor reveals a general role for TRP channels in thermosensation. Nature 416, 52–58 (2002). Chen, X.; Xu, L.; Zhang, H.; Wen, H.; Yang, F. Differential activation of TRPM8 by the stereoisomers of menthol…

## Sheet: TobaccoProductIngredient
Chemical Identifiers					Reference
CASRN/Alternate Name	PubCID/Alternate Name	Name	Alt CAS/ Name	Unique 2-D structure	Truth Tobacco Industry Document Reference Number	Journal/Book Reference for Coolant considered for use in tobacco products
119-36-8	4133	Methyl salicylate	68917-50-0	yes			Rodgman A. The chemical components of tobacco and tobacco smoke. 2nd ed. ed. Boca Raton, Fla: CRC Press; 2013.
124-76-5	6321405	Isoborneol		duplicate			Rodgman A. The chemical components of tobacco and tobacco smoke. 2nd ed. ed. Boca Raton, Fla: CRC Press; 2013.
125-12-2	6950273	[(1S,2S,4R)-1,7,7-trimethyl-2-bicyclo[2.2.1]heptanyl] acetate	Isobornyl Acetate, 5655-61-8	duplicate			Rodgman A. The chemical components of tobacco and tobacco smoke. 2nd ed. ed. Boca Raton, Fla: CRC Press; 2013.
76-22-2	2537	Camphor	8008-51-3	yes		Reger L, Moß J, Hahn H, et al. Analysis of Menthol, Menthol-Like, and Other Tobacco Flavoring Compounds in Cigarettes and in Electrically Heated Tobacco Products. Contributions to Tobacco & Nicotine Research. 2018;28(2):93-102.	Rodgman A. The chemical components of tobacco and tobacco smoke. 2nd ed. ed. Boca Raton, Fla: CRC Press; 2013.
562-74-3	11230	Terpinen-4-ol		yes		Bakker-'t Hart I, Bakker F, Pennings J, et al. Menthol and related compounds in waterpipe products. Tob Prev Cessat. 2024;10.	Rodgman A. The chemical components of tobacco and tobacco smoke. 2nd ed. ed. Boca Raton, Fla: CRC Press; 2013.
99-49-0	7439	Carvone		yes		Yassine A, El Hage R, El-Hellani A, et al. Did JUUL alter the content of menthol pods in response to US FDA flavour enforcement policy? Tob Control. 2022 Nov;31(Suppl 3):s234-s237. Jabba SV, Erythropel HC, Torres DG, et al. Synthetic Cooling Agents in US-marketed E-cigarette Refill Liquids and Popular Disposable E-cigarettes: Chemical Analysis and Risk Assessment. Nicotine Tob Res. 2022 Jun 15;24…	Rodgman A. The chemical components of tobacco and tobacco smoke. 2nd ed. ed. Boca Raton, Fla: CRC Press; 2013.
2244-16-8	16724	D-Carvone	99-49-0	duplicate			Rodgman A. The chemical components of tobacco and tobacco smoke. 2nd ed. ed. Boca Raton, Fla: CRC Press; 2013.
619-01-2	12072	Dihydrocarveol	Carvomenthol	yes			Rodgman A. The chemical components of tobacco and tobacco smoke. 2nd ed. ed. Boca Raton, Fla: CRC Press; 2013.
118-61-6	8365	Ethyl Salicylate		yes			Rodgman A. The chemical components of tobacco and tobacco smoke. 2nd ed. ed. Boca Raton, Fla: CRC Press; 2013.
470-82-6	2758	Eucalyptol	Cineole	yes		Crosswhite MR, Jeong LN, Bailey PC, et al. Non-Targeted Chemical Characterization of JUUL-Menthol-Flavored Aerosols Using Liquid and Gas Chromatography. Separations. 2022;9(11):367. Crosswhite MR, Bailey PC, Jeong LN, et al. Non-Targeted Chemical Characterization of JUUL Virginia Tobacco Flavored Aerosols Using Liquid and Gas Chromatography. Separations. 2021;8(9):130. Reger L, Moß J, Hahn H, et …	Rodgman A. The chemical components of tobacco and tobacco smoke. 2nd ed. ed. Boca Raton, Fla: CRC Press; 2013.
4695-62-9	1201521	D-Fenchone		yes			Rodgman A. The chemical components of tobacco and tobacco smoke. 2nd ed. ed. Boca Raton, Fla: CRC Press; 2013.
106-35-4	7802	3-Heptanone		yes			Rodgman A. The chemical components of tobacco and tobacco smoke. 2nd ed. ed. Boca Raton, Fla: CRC Press; 2013.
5989-27-5	440917	D-Limonene	WS-7	yes		Yassine A, El Hage R, El-Hellani A, et al. Did JUUL alter the content of menthol pods in response to US FDA flavour enforcement policy? Tob Control. 2022 Nov;31(Suppl 3):s234-s237.	Rodgman A. The chemical components of tobacco and tobacco smoke. 2nd ed. ed. Boca Raton, Fla: CRC Press; 2013.
2216-51-5	16666	L-Menthol	89-78-1	yes		Reger L, Moß J, Hahn H, et al. Analysis of Menthol, Menthol-Like, and Other Tobacco Flavoring Compounds in Cigarettes and in Electrically Heated Tobacco Products. Contributions to Tobacco & Nicotine Research. 2018;28(2):93-102.	Rodgman A. The chemical components of tobacco and tobacco smoke. 2nd ed. ed. Boca Raton, Fla: CRC Press; 2013.
1490-04-6	1254	DL-Menthol	2216-51-5	duplicate		Bakker-'t Hart I, Bakker F, Pennings J, et al. Menthol and related compounds in waterpipe products. Tob Prev Cessat. 2024;10.	Rodgman A. The chemical components of tobacco and tobacco smoke. 2nd ed. ed. Boca Raton, Fla: CRC Press; 2013.
20752-34-5	19244	Neoisomenthol	2216-51-5	duplicate		Yassine A, El Hage R, El-Hellani A, et al. Did JUUL alter the content of menthol pods in response to US FDA flavour enforcement policy? Tob Control. 2022 Nov;31(Suppl 3):s234-s237.
14073-97-3	26447	Menthone	89-80-5	yes		Bakker-'t Hart I, Bakker F, Pennings J, et al. Menthol and related compounds in waterpipe products. Tob Prev Cessat. 2024;10.
16409-45-3	27867	Menthyl Acetate	2623-23-6	duplicate		Yassine A, El Hage R, El-Hellani A, et al. Did JUUL alter the content of menthol pods in response to US FDA flavour enforcement policy? Tob Control. 2022 Nov;31(Suppl 3):s234-s237.
123-11-5	31244	4-Methoxybenzaldehyde		yes		Crosswhite MR, Jeong LN, Bailey PC, et al. Non-Targeted Chemical Characterization of JUUL-Menthol-Flavored Aerosols Using Liquid and Gas Chromatography. Separations. 2022;9(11):367. Crosswhite MR, Bailey PC, Jeong LN, et al. Non-Targeted Chemical Characterization of JUUL Virginia Tobacco Flavored Aerosols Using Liquid and Gas Chromatography. Separations. 2021;8(9):130.	Rodgman A. The chemical components of tobacco and tobacco smoke. 2nd ed. ed. Boca Raton, Fla: CRC Press; 2013.
89-81-6	6987	Piperitone		yes		Crosswhite MR, Jeong LN, Bailey PC, et al. Non-Targeted Chemical Characterization of JUUL-Menthol-Flavored Aerosols Using Liquid and Gas Chromatography. Separations. 2022;9(11):367. Crosswhite MR, Bailey PC, Jeong LN, et al. Non-Targeted Chemical Characterization of JUUL Virginia Tobacco Flavored Aerosols Using Liquid and Gas Chromatography. Separations. 2021;8(9):130.	Rodgman A. The chemical components of tobacco and tobacco smoke. 2nd ed. ed. Boca Raton, Fla: CRC Press; 2013.
89-79-2	170833	Isopulegol	Coolact P	yes		Reger L, Moß J, Hahn H, et al. Analysis of Menthol, Menthol-Like, and Other Tobacco Flavoring Compounds in Cigarettes and in Electrically Heated Tobacco Products. Contributions to Tobacco & Nicotine Research. 2018;28(2):93-102.	Rodgman A. The chemical components of tobacco and tobacco smoke. 2nd ed. ed. Boca Raton, Fla: CRC Press; 2013.
7786-67-6	24585	P-Menth-8-En-3-ol	89-79-2	duplicate		Crosswhite MR, Jeong LN, Bailey PC, et al. Non-Targeted Chemical Characterization of JUUL-Menthol-Flavored Aerosols Using Liquid and Gas Chromatography. Separations. 2022;9(11):367. Crosswhite MR, Bailey PC, Jeong LN, et al. Non-Targeted Chemical Characterization of JUUL Virginia Tobacco Flavored Aerosols Using Liquid and Gas Chromatography. Separations. 2021;8(9):130. Bakker-'t Hart I, Bakker F,…
89-82-7	6988	Pulegone		yes		Crosswhite MR, Jeong LN, Bailey PC, et al. Non-Targeted Chemical Characterization of JUUL-Menthol-Flavored Aerosols Using Liquid and Gas Chromatography. Separations. 2022;9(11):367. Crosswhite MR, Bailey PC, Jeong LN, et al. Non-Targeted Chemical Characterization of JUUL Virginia Tobacco Flavored Aerosols Using Liquid and Gas Chromatography. Separations. 2021;8(9):130. Bakker-'t Hart I, Bakker F,…	Rodgman A. The chemical components of tobacco and tobacco smoke. 2nd ed. ed. Boca Raton, Fla: CRC Press; 2013.
29606-79-9	34645	Isopulegone		yes		Moldoveanu SC, Bussey RO. Two Techniques for the Analysis of WS-3 With Potential Application to the Analysis of Other Cooling Agents *. Contributions to Tobacco & Nicotine Research. 2023;32(1):26-33.
98-55-5	17100	Alpha-TERPINEOL		yes			Rodgman A. The chemical components of tobacco and tobacco smoke. 2nd ed. ed. Boca Raton, Fla: CRC Press; 2013.
14765-30-1	61771	2-Sec-Butylcyclohexanone	Freskomenthe®	yes			Rodgman A. The chemical components of tobacco and tobacco smoke. 2nd ed. ed. Boca Raton, Fla: CRC Press; 2013.
515-00-4	10582	Myrtenol		yes			Rodgman A. The chemical components of tobacco and tobacco smoke. 2nd ed. ed. Boca Raton, Fla: CRC Press; 2013.
39711-79-0	62907	N-Ethyl-p-menthane-3-carboxamide	WS-3	yes	L1; L9; L19; L26;	Reger L, Moß J, Hahn H, et al. Analysis of Menthol, Menthol-Like, and Other Tobacco Flavoring Compounds in Cigarettes and in Electrically Heated Tobacco Products. Contributions to Tobacco & Nicotine Research. 2018;28(2):93-102.
10458-14-7	6986	2-Isopropyl-5-Methylcyclohexanone	491-07-6, 14073-97-3	duplicate		Yassine A, El Hage R, El-Hellani A, et al. Did JUUL alter the content of menthol pods in response to US FDA flavour enforcement policy? Tob Control. 2022 Nov;31(Suppl 3):s234-s237. Bakker-'t Hart I, Bakker F, Pennings J, et al. Menthol and related compounds in waterpipe products. Tob Prev Cessat. 2024;10.
53398-90-6	65428	6-Hydroxydihydrotheaspirane	57967-68-7, 65620-50-0	yes	L34
51115-67-4	65300	N,2,3-Trimethyl-2-isopropylbutanamide	WS-23	yes	L30	Reger L, Moß J, Hahn H, et al. Analysis of Menthol, Menthol-Like, and Other Tobacco Flavoring Compounds in Cigarettes and in Electrically Heated Tobacco Products. Contributions to Tobacco & Nicotine Research. 2018;28(2):93-102.
63187-91-7	162184	Menthone 1,2-Glycerol Ketal	Frescolat MGA	yes		Furrer SM, Slack JP, McCluskey ST, et al. New Developments in the Chemistry of Cooling Compounds. Chemosensory Perception. 2008 2008/06/01;1(2):119-126
108-94-1	7967	Cyclohexanone		yes			Rodgman A. The chemical components of tobacco and tobacco smoke. 2nd ed. ed. Boca Raton, Fla: CRC Press; 2013.
120-92-3	8452	Cyclopentanone		yes			Rodgman A. The chemical components of tobacco and tobacco smoke. 2nd ed. ed. Boca Raton, Fla: CRC Press; 2013.
583-60-8	11419	2-Methylcyclohexanone		yes			Rodgman A. The chemical components of tobacco and tobacco smoke. 2nd ed. ed. Boca Raton, Fla: CRC Press; 2013.
591-24-2	11567	3-Methylcyclohexanone		yes			Rodgman A. The chemical components of tobacco and tobacco smoke. 2nd ed. ed. Boca Raton, Fla: CRC Press; 2013.
96-26-4	670	1,3-Dihydroxyacetone	26776-70-5, 62147-49-3	yes		Crosswhite MR, Jeong LN, Bailey PC, et al. Non-Targeted Chemical Characterization of JUUL-Menthol-Flavored Aerosols Using Liquid and Gas Chromatography. Separations. 2022;9(11):367. Crosswhite MR, Bailey PC, Jeong LN, et al. Non-Targeted Chemical Characterization of JUUL Virginia Tobacco Flavored Aerosols Using Liquid and Gas Chromatography. Separations. 2021;8(9):130.	Rodgman A. The chemical components of tobacco and tobacco smoke. 2nd ed. ed. Boca Raton, Fla: CRC Press; 2013.
68489-14-5	11615984	N-([ethoxycarbonyl]methyl)-p-menthane-3-carboxamide	WS-5	yes		Leventhal AM, Tackett AP, Whitted L, et al. Ice flavours and non-menthol synthetic cooling agents in e-cigarette products: a review. Tob Control. 2023 Nov;32(6):769-777.
847565-09-7	56969824	n-(2-(Pyridin-2-yl)ethyl)-3-p-menthanecarboxamide	Evercool 190	yes		Karanewsky DS, Arthur AJ, Liu H, et al. Toxicological evaluation of a novel cooling compound: 2-(4-methylphenoxy)-N-(1H-pyrazol-3-yl)-N-(2-thienylmethyl)acetamide. Toxicol Rep. 2015;2:1291-1309.
68489-09-8	11266244	(1R,2S,5R)-N-(4-Methoxyphenyl)-5-methyl-2-(1-methylethyl)cyclohexanecarboxamide	WS-12, CPS-112	yes	L9;
1119711-29-3	67096018	4-[[[(2S,5R)-5-Methyl-2-(1-methylethyl)cyclohexyl]carbonyl]amino]benzeneacetamide	DTXSID601019422	yes		Yassine A, El Hage R, El-Hellani A, et al. Did JUUL alter the content of menthol pods in response to US FDA flavour enforcement policy? Tob Control. 2022 Nov;31(Suppl 3):s234-s237.
3623-52-7	6432468	Isomenthol	20752-33-4	duplicate		Yassine A, El Hage R, El-Hellani A, et al. Did JUUL alter the content of menthol pods in response to US FDA flavour enforcement policy? Tob Control. 2022 Nov;31(Suppl 3):s234-s237.
99-82-1	7459	P-Menthane	6069-98-3	yes			Rodgman A. The chemical components of tobacco and tobacco smoke. 2nd ed. ed. Boca Raton, Fla: CRC Press; 2013.
C19	P12	N-isopropyl-p-menthane-3-carboxamide	WS-10, 57233-04-2	yes	L11; L30
39668-82-1	170238	N-(tert-butyl)-2-isopropyl-5-methylcyclohexane-1-carboxamide	WS-14	yes	L2; L9; L11; L19; L30;
C20	P13	3-ethyl menthol	WS-15, 18368-87-1	yes	L11;
C21	P14	3-ethyl neomenthol	WS-16	yes	L11;
C22	P15	3-methyl neomenthol	WS-18, 38618-25-6	yes	L11;
C23	P16	3-(1-hydroxyethyl)-p-menthane	WS-19	yes	L11;
C24	P17	1-carbethoxyethyl-p-menthane-3-carboxylate	WS-21	yes	L11;
C25	P18	2-hydroxyethyl-p-menthane-3-carboxylate	WS-4	yes	L1; L30;
C26	557745	p-menthane-3-methanol	WS-8	yes	L1;
C36	90009395	4-Methoxy-N-(2,3,4-Trimethylpentan-3-Yl)Benzamide		yes
491-01-0	19243	Neomenthol	3623-51-6	duplicate		Yassine A, El Hage R, El-Hellani A, et al. Did JUUL alter the content of menthol pods in response to US FDA flavour enforcement policy? Tob Control. 2022 Nov;31(Suppl 3):s234-s237.
C56	44467796	(1R,2S,5R)-N-[4-(cyanomethyl)phenyl]-5-methyl-2-propan-2-ylcyclohexane-1-carboxamide	Evercool 180, 1187627-98-0	duplicate		Karanewsky DS, Arthur AJ, Liu H, et al. Toxicological evaluation of a novel cooling compound: 2-(4-methylphenoxy)-N-(1H-pyrazol-3-yl)-N-(2-thienylmethyl)acetamide. Toxicol Rep. 2015;2:1291-1309.
852379-28-3	25113851	N-(4-Cyanomethylphenyl)-2-isopropyl-5-methylcyclohexanecarboxamide	Evercool G-180	yes		Karanewsky DS, Arthur AJ, Liu H, et al. Toxicological evaluation of a novel cooling compound: 2-(4-methylphenoxy)-N-(1H-pyrazol-3-yl)-N-(2-thienylmethyl)acetamide. Toxicol Rep. 2015;2:1291-1309.
464-45-9	1201518	(-)-Borneol	507-70-0	duplicate		Crosswhite MR, Jeong LN, Bailey PC, et al. Non-Targeted Chemical Characterization of JUUL-Menthol-Flavored Aerosols Using Liquid and Gas Chromatography. Separations. 2022;9(11):367. Crosswhite MR, Bailey PC, Jeong LN, et al. Non-Targeted Chemical Characterization of JUUL Virginia Tobacco Flavored Aerosols Using Liquid and Gas Chromatography. Separations. 2021;8(9):130.	Rodgman A. The chemical components of tobacco and tobacco smoke. 2nd ed. ed. Boca Raton, Fla: CRC Press; 2013.
78-70-6	6549	Linalool		yes		Crosswhite MR, Jeong LN, Bailey PC, et al. Non-Targeted Chemical Characterization of JUUL-Menthol-Flavored Aerosols Using Liquid and Gas Chromatography. Separations. 2022;9(11):367. Crosswhite MR, Bailey PC, Jeong LN, et al. Non-Targeted Chemical Characterization of JUUL Virginia Tobacco Flavored Aerosols Using Liquid and Gas Chromatography. Separations. 2021;8(9):130.Reger L, Moß J, Hahn H, et a…	Rodgman A. The chemical components of tobacco and tobacco smoke. 2nd ed. ed. Boca Raton, Fla: CRC Press; 2013.
106-24-1	637566	Geraniol		yes		Reger L, Moß J, Hahn H, et al. Analysis of Menthol, Menthol-Like, and Other Tobacco Flavoring Compounds in Cigarettes and in Electrically Heated Tobacco Products. Contributions to Tobacco & Nicotine Research. 2018;28(2):93-102.	Rodgman A. The chemical components of tobacco and tobacco smoke. 2nd ed. ed. Boca Raton, Fla: CRC Press; 2013.
1122460-01-8	25196074	MENTHYL ETHYLAMIDO OXALATE	FRESCOLAT X-COOL	yes		Leffingwell J. Cooling Ingredients and Their Mechanism of Action. 2009. p. 661-675.
1160173-26-1	9964606	L-Menthone 1,2-glycerol ketal	Frescolat, type MGA, 63187-91-7	duplicate		Furrer SM, Slack JP, McCluskey ST, et al. New Developments in the Chemistry of Cooling Compounds. Chemosensory Perception. 2008 2008/06/01;1(2):119-126
Journal References:
	1	Crosswhite MR, Jeong LN, Bailey PC, et al. Non-Targeted Chemical Characterization of JUUL-Menthol-Flavored Aerosols Using Liquid and Gas Chromatography. Separations. 2022;9(11):367.
	2	Crosswhite MR, Bailey PC, Jeong LN, et al. Non-Targeted Chemical Characterization of JUUL Virginia Tobacco Flavored Aerosols Using Liquid and Gas Chromatography. Separations. 2021;8(9):130.
	3	Yassine A, El Hage R, El-Hellani A, et al. Did JUUL alter the content of menthol pods in response to US FDA flavour enforcement policy? Tob Control. 2022 Nov;31(Suppl 3):s234-s237.
	4	Reger L, Moß J, Hahn H, et al. Analysis of Menthol, Menthol-Like, and Other Tobacco Flavoring Compounds in Cigarettes and in Electrically Heated Tobacco Products. Contributions to Tobacco & Nicotine Research. 2018;28(2):93-102.
	5	Omaiye EE, Luo W, McWhirter KJ, et al. Disposable Puff Bar Electronic Cigarettes: Chemical Composition and Toxicity of E-liquids and a Synthetic Coolant. Chem Res Toxicol. 2022 Aug 15;35(8):1344-1358.
	6	Jabba SV, Erythropel HC, Torres DG, et al. Synthetic Cooling Agents in US-marketed E-cigarette Refill Liquids and Popular Disposable E-cigarettes: Chemical Analysis and Risk Assessment. Nicotine Tob Res. 2022 Jun 15;24(7):1037-1046.
	7	Krüsemann EJ, Visser WF, Cremers JW, et al. Identification of flavour additives in tobacco products to develop a flavour library. Tob Control. 2018 Jan;27(1):105-111.
	8	Leventhal AM, Tackett AP, Whitted L, et al. Ice flavours and non-menthol synthetic cooling agents in e-cigarette products: a review. Tob Control. 2023 Nov;32(6):769-777.
	9	Bakker-'t Hart I, Bakker F, Pennings J, et al. Menthol and related compounds in waterpipe products. Tob Prev Cessat. 2024;10.
	10	Klupinski TP, Strozier ED, Koebel DD, et al. Detection of the Synthetic Coolant Menthone 1,2-Glycerol Ketal in an e-Liquid and in Electronic Waterpipe Aerosols Therefrom. Chem Res Toxicol. 2023 Aug 21;36(8):1355-1360.
	11	Cohen SM, Eisenbrand G, Fukushima S, et al. FEMA GRAS assessment of natural flavor complexes: Mint, buchu, dill and caraway derived flavoring ingredients. Food Chem Toxicol. 2020 Jan;135:110870.
	12	Marnett LJ, Cohen SM, Fukushima S, et al. GRASr2 evaluation of aliphatic acyclic and alicyclic terpenoid tertiary alcohols and structurally related substances used as flavoring ingredients. J Food Sci. 2014 Apr;79(4):R428-41.
	13	Detection of the Synthetic Coolant Menthone 1,2-Glycerol Ketal in an e-Liquid and in Electronic Waterpipe Aerosols Therefrom
	14	Moldoveanu SC, Bussey RO. Two Techniques for the Analysis of WS-3 With Potential Application to the Analysis of Other Cooling Agents *. Contributions to Tobacco & Nicotine Research. 2023;32(1):26-33.
	15	Jabba SV, Erythropel HC, Woodrow JG, et al. Synthetic cooling agent in oral nicotine pouch products marketed as 'Flavour-Ban Approved'. Tob Control. 2023 Jun 28.

## Sheet: HCM-Hazard Profiles
EPA’s web-based Hazard Comparison Module (HCM, https://www.epa.gov/comptox-tools/cheminformatics; version: DEV, build: 2023-03-09)
CASRN or, if CASRN was not available, SMILES code was input into HCM to generate a hazard profile					VH - Very High		H - High		M - Medium		L - Low		I - Inconclusive		No Data		Authoritative		Screening		QSAR Model
					Human Health Effects															Ecotoxicity
					Acute Mammalian Toxicity			Carcinogenicity	Genotoxicity Mutagenicity	Endocrine Disruption	Reproductive	Developmental	Neurotoxicity		Systemic Toxicity		Skin Sensitization	Skin Irritation	Eye Irritation	Acute Aquatic Toxicity	Chronic Aquatic Toxicity
CASRN/SMILES	PubCID/Alternate Name	Name	Alternate Name/CAS	DTXSID	Oral	Inhalation	Dermal						Repeat Exposure	Single Exposure	Repeat Exposure	Single Exposure
62147-49-3	2723627	(2S,5R)-2,5-bis(hydroxymethyl)-1,4-dioxane-2,5-diol		DTXSID6040165	L				L	L		L								L
119-36-8	4133	methyl 2-hydroxybenzoate		DTXSID5025659	M	I	H	H	VH	H	H	H			L			H	H	M	L
507-70-0	64685	1,7,7-trimethylbicyclo[2.2.1]heptan-2-ol		DTXSID3052143	M	I	I	I	L	L	I	H	I	M	I		M	M	H	M	L
5655-61-8	6448	1,7,7-trimethylbicyclo[2.2.1]heptan-2-yl acetate		DTXSID3052228	L		L		L	L		H								M
7492-41-3	518472	1,7,7-trimethylbicyclo[2.2.1]heptan-2-yl formate		DTXSID101017495	I				I	L		H								L
76-22-2	2537	1,7,7-trimethylbicyclo[2.2.1]heptan-2-one		DTXSID5030955	M	VH	L	I	L	L	I	H	H	H	H		M	M	H	M	H
99-48-9	7438	2-methyl-5-(prop-1-en-2-yl)cyclohex-2-en-1-ol		DTXSID3024736	L				L	L		H								L
562-74-3	11230	1-isopropyl-4-methylcyclohex-3-en-1-ol		DTXSID4044824	M		L		L		M							M	H	L	VH
99-49-0	7439	2-methyl-5-(prop-1-en-2-yl)cyclohex-2-en-1-one		DTXSID8047426	M				VH	L	M	H								L
97-42-7	7335	2-methyl-5-(prop-1-en-2-yl)cyclohex-2-en-1-yl acetate		DTXSID3024738	L				L	L		H								L
619-01-2	12072	2-methyl-5-(prop-1-en-2-yl)cyclohexan-1-ol		DTXSID60862303	L		L		L	L		H								L
20777-49-5	30248	2-methyl-5-(prop-1-en-2-yl)cyclohexyl acetate		DTXSID501031358	L		L		L	L		H								L
118-61-6	8365	ethyl 2-hydroxybenzoate		DTXSID1021958	M				VH	H		H						H	H	M
470-82-6	2758	1,3,3-trimethyl-2-oxabicyclo[2.2.2]octane		DTXSID4020616	M	I	I	I	VH	L	L	H	I	I	M	I	I	H	H	L	L
4695-62-9	1201521	1,3,3-trimethylbicyclo[2.2.1]heptan-2-one		DTXSID60858862	L				L		M									L	H
106-35-4	7802	heptan-3-one		DTXSID2047438	L	M	L	I	L	L	I	H	I		I	M	I	L	H	L	I
5989-27-5	440917	1-methyl-4-(prop-1-en-2-yl)cyclohex-1-ene		DTXSID1020778	L	I	L	I	VH	L	I	L	I	I	H	I	H	H	H	VH	VH
2216-51-5	16666	2-isopropyl-5-methylcyclohexan-1-ol		DTXSID1022180	M	I	L	I	L		L	I	I		I		L	H	H	M	M
14073-97-3	26447	2-isopropyl-5-methylcyclohexan-1-one		DTXSID3044384	M				L	L	M	H								L
2623-23-6	220674	2-isopropyl-5-methylcyclohexyl acetate		DTXSID7051472	L		L		L	L		H								L
123-11-5	31244	4-methoxybenzaldehyde		DTXSID2026997	M	I	L	I	VH		M	M	I	I	M	I	L	L	L	M	L
89-81-6	6987	6-isopropyl-3-methylcyclohex-2-en-1-one		DTXSID7052604	L				VH	L	M	H								L
89-79-2	170833	5-methyl-2-(prop-1-en-2-yl)cyclohexan-1-ol		DTXSID5047116	M				L	L		H			M			H	H	M
89-82-7	6988	5-methyl-2-(propan-2-ylidene)cyclohexan-1-one		DTXSID2025975	M			VH	L	L	M	H			L					L
29606-79-9	34645	5-methyl-2-(prop-1-en-2-yl)cyclohexan-1-one		DTXSID101318152	M				L	L	M	H								L
98-55-5	17100	2-(4-methylcyclohex-3-en-1-yl)propan-2-ol		DTXSID5026625	L				L		M							H	H	H	VH
546-79-2	62367	5-isopropyl-2-methylbicyclo[3.1.0]hexan-2-ol		DTXSID40862164	L				L	H		H								M	H
14765-30-1	61771	2-(sec-butyl)cyclohexan-1-one		DTXSID4041818	L		L		L	L	M	H			L			H		L
564-94-3	61130	6,6-dimethylbicyclo[3.1.1]hept-2-ene-2-carbaldehyde		DTXSID8052227	L		L		VH	L		H								L
515-00-4	10582	(6,6-dimethylbicyclo[3.1.1]hept-2-en-2-yl)methanol		DTXSID00862089	M				L	L		H								L
39711-79-0	62907	N-ethyl-2-isopropyl-5-methylcyclohexane-1-carboxamide		DTXSID5047039	M				L	L		H								L
53398-90-6	65428	2,6,10,10-tetramethyl-1-oxaspiro[4.5]decan-6-ol		DTXSID701015780	L				L	L		H								M
491-09-8	381152	3-methyl-6-(propan-2-ylidene)cyclohex-2-en-1-one		DTXSID10883402	M				L	L	M	H								L
55253-28-6	62095	2-methyl-5-(prop-1-en-2-yl)cyclopentane-1-carbaldehyde		DTXSID601014177																L
470-67-7	10106	1-isopropyl-4-methyl-7-oxabicyclo[2.2.1]heptane		DTXSID3047396	L		L		VH	L		H						H	H	L	M
87061-04-9	5362595	3-((2-isopropyl-5-methylcyclohexyl)oxy)propane-1,2-diol		DTXSID20868962	L				L	H		H								L	M
51115-67-4	65300	2-isopropyl-N,2,3-trimethylbutanamide		DTXSID40199124	M				L	L		H								M
156679-39-9	9837728	2-hydroxyethyl (2-isopropyl-5-methylcyclohexyl) carbonate		DTXSID30431606	M				I	L		H								I
63187-91-7	162184	(6-isopropyl-9-methyl-1,4-dioxaspiro[4.5]decan-2-yl)methanol		DTXSID20866983	L				VH	L		H						H	VH	M	M
77341-67-4	11219061	4-((2-isopropyl-5-methylcyclohexyl)oxy)-4-oxobutanoic acid		DTXSID10228071	L				VH	L		H							VH	H
195863-84-4	16734862	3-((2-isopropyl-5-methylcyclohexyl)oxy)-2-methylpropane-1,2-diol		DTXSID7074585	L				VH	H		L								M
108-94-1	7967	cyclohexanone		DTXSID6020359	M	M	H	H	H	H	M	M	H	M	L	H	H	H	H	L	L
120-92-3	8452	cyclopentanone		DTXSID3029154	M	M	L	I	L	L	I	H	I	I	I	I	I	H	H	L	L
583-60-8	11419	2-methylcyclohexan-1-one		DTXSID6052245	M	M	M	I	L	L	I	H	I		M	M	I	M	H	L	L
591-24-2	11567	3-methylcyclohexan-1-one		DTXSID50862256	M				L	L	M	H								L
116-02-9	8298	3,3,5-trimethylcyclohexan-1-ol		DTXSID9041815	L		L		L	L		H							H	L
220621-22-7	10125362	5-((2-isopropyl-5-methylcyclohexyl)oxy)-5-oxopentanoic acid		DTXSID101020088	L				L	H		H								H
19317-11-4	5280598	3,7,11-trimethyldodeca-2,6,10-trienal		DTXSID80862062	L				VH	L		H								H
96-26-4	670	1,3-dihydroxypropan-2-one		DTXSID0025072	L	I			VH										H	L
42822-86-6	556998	2-(2-hydroxypropan-2-yl)-5-methylcyclohexan-1-ol		DTXSID0035744	L				L	L		M								L	M
1565-76-0	102648	1-isopropyl-2-methoxy-4-methylcyclohexane		DTXSID60883694	L				L	L		H								M	H
18383-49-8	11030188	(1S,4R,6S)-1-methyl-4-(prop-1-en-2-yl)-7-oxabicyclo[4.1.0]heptan-2-one		DTXSID60171487	L				L	L		H								H
CC1CCC(C(C1)OCCO)C(C)C	10219851	2-((2-isopropyl-5-methylcyclohexyl)oxy)ethan-1-ol	38618-23-4	DTXSID80885731	M				VH	L		H								M
68127-22-0	21118466	2-isopropyl-5-methylcyclohexyl 5-oxopyrrolidine-2-carboxylate		DTXSID10887167	M				L	L		H								H
89-47-4	119900	(1R,2S,5R)-2-isopropyl-5-methylcyclohexyl 3-methylbutanoate		DTXSID90893827	L				L	L		L								H	VH
21963-26-8	89559	5-pentylfuran-2(5H)-one		DTXSID70865022
35178-55-3	61942	6-methyl-3-(propan-2-ylidene)-7-oxabicyclo[4.1.0]heptan-2-one		DTXSID00865752	L				L	L		H								H
544714-08-1	71049629	2-isopropyl-5-methylcyclohexyl 4-(dimethylamino)-4-oxobutanoate		DTXSID401019757	M				L	L		H								H
831213-72-0	11264633	(5S)-6-isopropyl-3,9-dimethyl-1,4-dioxaspiro[4.5]decan-2-one		DTXSID701003121	L				L	L		H								M
108766-16-1	11586787	2-isopropyl-5-methylcyclohexyl 3-hydroxybutanoate		DTXSID50888830	L				VH	H		H								H
68489-14-5	11615984	ethyl (2-isopropyl-5-methylcyclohexane-1-carbonyl)glycinate		DTXSID501134437	L				L	L		H			M					H
CC1CCC(C(C1)OC(=O)CC(=O)C)C(C)C	43045	2-isopropyl-5-methylcyclohexyl 3-oxobutanoate		DTXSID60866760	M				L	L		H								H
CC(=C)C1CCC(C(C1)O)(C)O	94217	1-methyl-4-(prop-1-en-2-yl)cyclohexane-1,2-diol	1946-00-5	DTXSID90862795	M				L	L		H								M	M
CC(=C)C1CCC(C=C1)(C)O	155626	1-methyl-4-(prop-1-en-2-yl)cyclohex-2-en-1-ol		DTXSID20864020	M				L	L		H								M
852379-28-3	25113851	N-(4-(cyanomethyl)phenyl)-2-isopropyl-5-methylcyclohexane-1-carboxamide		DTXSID201020429	L				L	L		H			M					VH
23445-02-5	11276107	(3S,3aR,3bR,4S,7R,7aR)-4-isopropyl-3,7-dimethyloctahydro-1H-cyclopenta[1,3]cyclopropa[1,2]benzen-3-ol		DTXSID90177997	M				L	H		H								VH
38142-45-9	11019061	2-(4-methylcyclohex-3-en-1-yl)prop-2-en-1-ol		DTXSID101316370	L				L	L		H								VH
67859-96-5	106917	3,3,5-trimethylcyclohexyl acetate		DTXSID30867365	L				L	L		H								L
847565-09-7	56969824	2-isopropyl-5-methyl-N-(2-(pyridin-2-yl)ethyl)cyclohexane-1-carboxamide		DTXSID701345909	H				L	H		H			H					H
129319-15-9	14638401	1-(4-acetoxyphenyl)propyl acetate		DTXSID90926381	L				H	L		H								H
51115-70-9	3016598	N,2-diethyl-2-isopropyl-3-methylbutanamide		DTXSID20199127	M				L	L		H								H
1426229-33-5		N-cyclopropyl-(1R,2R,5R)-5-methyl-2-(1-methylethenyl)cyclohexane-1-carboxamide			M				L	L		H			L					VH
883215-02-9	22182807	N-(2-hydroxyethyl)-2-isopropyl-2,3-dimethylbutanamide		DTXSID60236964	I				L	L		H								M
CC(C)C(C(C)C)(C(C)C)C(=O)NC(C)(C)CO	72941560	N-(1-hydroxy-2-methylpropan-2-yl)-2,2-diisopropyl-3-methylbutanamide			L				L	L		H								H
406179-71-3	583664	bis(2-isopropyl-5-methylcyclohexyl) glutarate		DTXSID901019988	L				L	L		L								VH
CC(=C)[C@H]1CCC2(C(C1)O2)C	10953718	(4S)-1-methyl-4-(prop-1-en-2-yl)-7-oxabicyclo[4.1.0]heptane			L				L	L		H								H
68489-09-8	11266244	2-isopropyl-N-(4-methoxyphenyl)-5-methylcyclohexane-1-carboxamide		DTXSID10460636	L				L	L		H								H
1119711-29-3	67096018	N-(4-(2-amino-2-oxoethyl)phenyl)-2-isopropyl-5-methylcyclohexane-1-carboxamide		DTXSID601019422	M				L	L		H								VH
73435-61-7	10176881	N-cyclopropyl-2-isopropyl-5-methylcyclohexane-1-carboxamide		DTXSID801019759	M				L	L		H								H
CC1CCC(C(C)C)C(OCCOCCO)C1	P24	2-(2-((2-isopropyl-5-methylcyclohexyl)oxy)ethoxy)ethan-1-ol			L				L	H		H								M
1309389-73-8	68085257	3-(benzo[d][1,3]dioxol-5-yl)-N,N-diphenylacrylamide		DTXSID601019527	M				L	L		H								VH
O=C(NN=C1C(=CCC(C(=C)C)C1)C)CNC(=O)C2CCCCC2	6390009	N-(2-(2-(2-methyl-5-(prop-1-en-2-yl)cyclohex-2-en-1-ylidene)hydrazineyl)-2-oxoethyl)cyclohexanecarboxamide			I				L	L		H								VH
1374760-95-8	67516108	N-(1H-pyrazol-3-yl)-N-(thiophen-2-ylmethyl)-2-(p-tolyloxy)acetamide		DTXSID501019712	L				H	L		L			M					I
260781-16-6	57509244	2-hydroxypropyl (2-isopropyl-5-methylcyclohexyl) carbonate		DTXSID5074399	L				VH	L		H								I
O=C([C@H]1C(C(C)C)CC[C@@H](C)C1)NCCOCC	122699490	(1R,5R)-N-(2-ethoxyethyl)-2-isopropyl-5-methylcyclohexane-1-carboxamide	C3		M				L	L		L								H
99-82-1	7459	1-isopropyl-4-methylcyclohexane		DTXSID9025530	L	I	L	I	L	L	M	H	I	I	I	I	I	H	I	VH	H
34212-59-4	520673	bis(2-isopropyl-5-methylcyclohexyl) succinate		DTXSID30955756	L				L	L		H								VH
OC1=CC(C(CNC)O)=CC=C1.CC2CCC(C(C)C)C(C(N)=O)C2	122699489	2-isopropyl-5-methylcyclohexane-1-carboxamide--3-(1-hydroxy-2-(methylamino)ethyl)phenol (1/1)	C7
C[C@H](C(OCC)=O)NC([C@H]1C(C(C)C)CC[C@@H](C)C1)=O	P10	ethyl ((1R,5R)-2-isopropyl-5-methylcyclohexane-1-carbonyl)-D-alaninate	C9		M				L	L		H								H
17162-29-7	28358	2-isopropyl-5-methylcyclohexyl 2-hydroxypropanoate		DTXSID00864740	L				VH	L		H								H
36945-98-9	161930	3-(2-hydroxyphenyl)-6-(3-nitrophenyl)-3,4-dihydropyrimidin-2(1H)-one		DTXSID70190442	M				L	H		H								H
C[C@@H]1CCC(C(C)C)[C@@H](C(NC2C(OCC2)=O)=O)C1	n/a	2-isopropyl-5-methyl-N-(2-oxotetrahydrofuran-3-yl)cyclohexane-1-carboxamide	C10	n/a	M				L	L		H								M
C[C@H](C(OC)=O)NC([C@H]1C(C(C)C)CC[C@@H](C)C1)=O	44231384	methyl ((1R,5R)-2-isopropyl-5-methylcyclohexane-1-carbonyl)-D-alaninate	C11		M				L	L		H								H
CC1CCC(C(C)C)C(C(NC(C)C)=O)C1	P12	N,2-diisopropyl-5-methylcyclohexane-1-carboxamide	C19	DTXSID80972731	L				I	L	M	H								H
39668-82-1	170238	N-(tert-butyl)-2-isopropyl-5-methylcyclohexane-1-carboxamide		DTXSID60885779	L				L	L	M	L								H	VH
OC1C(C(C)C)C(CC)CC(C1)C	P13	3-ethyl-2-isopropyl-5-methylcyclohexan-1-ol	C20		L				L	H		H								M
CC1CCC(C(C)C)C(O)(CC)C1	P14	1-ethyl-2-isopropyl-5-methylcyclohexan-1-ol	C21	DTXSID10656370	L				L	L		H								H
CC1CCC(C(C)C)C(O)(C)C1	P15	2-isopropyl-1,5-dimethylcyclohexan-1-ol	C22 / 38618-25-6	DTXSID90401961	L				L	H		H								M
CC1CCC(C(C)C)C(C(O)C)C1	P16	1-(2-isopropyl-5-methylcyclohexyl)ethan-1-ol	C23		L				L	H		H								M
CC1(CCC(OCC)=O)CCC(C(C)C)C(C([O-])=O)C1	P17	5-(3-ethoxy-3-oxopropyl)-2-isopropyl-5-methylcyclohexane-1-carboxylate	C24		I				I	L		L								I
CC1CCC(C(C)C)C(C([O-])=O)C1CCO	P18	2-(2-hydroxyethyl)-6-isopropyl-3-methylcyclohexane-1-carboxylate	C25		I				I	L		H								I
CC1CCC(C(C)C)C(CO)C1	P19	(2-isopropyl-5-methylcyclohexyl)methanol	C26		L				L	H		H								M
C1CCC(CC1)N(C2=CC=CC=C2)C(=O)COC3=CC4=C(C=C3)OCO4	9505622	2-(benzo[d][1,3]dioxol-5-yloxy)-N-cyclohexyl-N-phenylacetamide	878942-21-3		M				L	L		H								VH
CCC(CC)(CC)C(=O)NC(C)(C)CO	20565975	2,2-diethyl-N-(1-hydroxy-2-methylpropan-2-yl)butanamide	C27		L				L	L		H								M
CC(C)C(C)(C(C)C)C(=O)NCCCOC1=CC=CC=N1	67299872	2-isopropyl-2,3-dimethyl-N-(3-(pyridin-2-yloxy)propyl)butanamide	C28		M				L	L		H								M
CC(C)C(C)(C(C)C)C(=O)NCCOC1=CC=CC=C1	67299840	2-isopropyl-2,3-dimethyl-N-(2-phenoxyethyl)butanamide	C29		M				L	L		H								H
CC(C)C(C)(C(C)C)C(=O)NCC(C)OC1=CC=CC=C1	67300118	2-isopropyl-2,3-dimethyl-N-(2-phenoxypropyl)butanamide	C30		M				L	L		H								H
CC(C)C(C)(C(C)C)C(=O)NCCCOC1=CC=CC=C1	67299855	2-isopropyl-2,3-dimethyl-N-(3-phenoxypropyl)butanamide	C31		M				L	L		H								H
CC(C)C(C(C)C)(C)C(NCC1=CC=CN1C)=O	66645587	2-isopropyl-2,3-dimethyl-N-((1-methyl-1H-pyrrol-2-yl)methyl)butanamide	C32		M				L	L		L								H
CC(C)C(C)(C(C)C)C(=O)NC[C@@H]1CCCO1	66645335	(S)-2-isopropyl-2,3-dimethyl-N-((tetrahydrofuran-2-yl)methyl)butanamide	C33		L				L	L		H								M
CCNC(=O)C(=O)OC(C(C)C)C(C)C	57587055	2,4-dimethylpentan-3-yl 2-(ethylamino)-2-oxoacetate	C34		L				L	L		L								M
C1CCC(CC1)N(C2=CC=CC=N2)C(=O)C=CC3=CC4=C(C=C3)OCO4	3677025	3-(benzo[d][1,3]dioxol-5-yl)-N-cyclohexyl-N-(pyridin-2-yl)acrylamide	748783-13-3		M				L	L		H								VH
O=C(NC(CCC)(C)C(C)C)C1=CC=C(C#N)C=C1	69276716	4-cyano-N-(2,3-dimethylhexan-3-yl)benzamide	C35		M				H	L		H								VH
CC(C)C(C)(C(C)C)NC(=O)C1=CC=C(C=C1)OC	90009395	4-methoxy-N-(2,3,4-trimethylpentan-3-yl)benzamide	C36		M				L	L		H								H
CC1=CC=C(C=C1)C(=O)NCC2(CCOCC2)C3=CC=CC=C3	975013	4-methyl-N-((4-phenyltetrahydro-2H-pyran-4-yl)methyl)benzamide	C37		M				L	H		H								H
CC1CCC(C(C1)C(=O)NCC2=CC3=CC=CC=C3N=C2)C(C)C	66645350	2-isopropyl-5-methyl-N-(quinolin-3-ylmethyl)cyclohexane-1-carboxamide	C38		M				H	H		H								VH
CCC(CC)(CC)NC(=O)C1=CC2=C(C=C1)OCO2	24961546	N-(3-ethylpentan-3-yl)benzo[d][1,3]dioxole-5-carboxamide	C39		M				L	L		H								H
O=C(C1=CC=C(C2=CC=CC=C2)C=C1)NC(CC)(CC)CC	24961541	N-(3-ethylpentan-3-yl)-[1,1'-biphenyl]-4-carboxamide	C40		I				H	H		H								L
CC(C)C(C(C)C)NC(=O)C1=CC2=C(C=C1)OCO2	24961544	N-(2,4-dimethylpentan-3-yl)benzo[d][1,3]dioxole-5-carboxamide	C41		M				L	L		H								H
CC(C)C(C(C)C)NC(=O)C1=CC=CC(=C1)C#N	24961543	3-cyano-N-(2,4-dimethylpentan-3-yl)benzamide	C42		M				H	L		H								H
CC(C)C(C)(C(C)C)NC(=O)C1=CC2=C(C=C1)OCO2	24961545	N-(2,3,4-trimethylpentan-3-yl)benzo[d][1,3]dioxole-5-carboxamide	C43		M				L	L		H								H
CC(C)C(C)(C(C)C)NC(=O)C1=CC=C(C=C1)C2=CC=CC=C2	24961542	N-(2,3,4-trimethylpentan-3-yl)-[1,1'-biphenyl]-4-carboxamide	C44		I				L	H		H								VH
CC(C)C(C)(C(C)C)NC(=O)C1=CC=C(C=C1)C(=O)OC	59869320	methyl 4-((2,3,4-trimethylpentan-3-yl)carbamoyl)benzoate	C45		L				L	L		H								H
CCCC(C)(C(C)C)NC(=O)C1=CC=CC=C1	69276718	N-(2,3-dimethylhexan-3-yl)benzamide	C46		L				L	L		L								H
CC(C)C(C)(C(C)C)C(=O)NCC(COC1=CC=CC=C1)O	67299883	N-(2-hydroxy-3-phenoxypropyl)-2-isopropyl-2,3-dimethylbutanamide	C47		M				L	H		H								M
CC(C)C(C)(C(C)C)C(=O)NCCCN1C=CC2=CC=CC=C21	66645346	N-(3-(1H-indol-1-yl)propyl)-2-isopropyl-2,3-dimethylbutanamide	C48		L				L	L		H								H
CC1=C(C(=O)OC1)N2CCCC2	9920477	4-methyl-3-(pyrrolidin-1-yl)furan-2(5H)-one	770-99-0	DTXSID90432790	M				L	L		H								M
O=C1C(=CNC2=CC(OC)=CC=C2OC)C(=O)CC(C)(C)C1	135449275	2-(((2,5-dimethoxyphenyl)amino)methylene)-5,5-dimethylcyclohexane-1,3-dione	416884-56-5		L				H	I		H								H
CC1=CC=C(S1)C2=CC(=NN2)C(=O)N/N=C/C3=CC=NC=C3	5393005	(E)-5-(5-methylthiophen-2-yl)-N'-(pyridin-4-ylmethylene)-1H-pyrazole-3-carbohydrazide	C49		I				L	L		H								I
CC(C)C(C)(C(C)C)C(=O)CCCC1=CC=CC=C1	67192273	5-isopropyl-5,6-dimethyl-1-phenylheptan-4-one	C50		L				L	H		H								H
338771-57-6	1470715	N-isopropyl-5-methoxy-2-(pyridin-2-yl)pyrimidin-4-amine		DTXSID301185703	M				L	L		L								M
19725-44-1	354368	7-methoxy-2-methyl-3-phenyl-4H-chromen-4-one		DTXSID50326626	H				L	L		H								VH
118-56-9	8362	3,3,5-trimethylcyclohexyl 2-hydroxybenzoate		DTXSID1026241	L		L		L	H	M	H								H	VH
CC(C)C(CCNCCCN(C)C)C1=CC=C(C=C1)Cl	17582338	N1-(3-(4-chlorophenyl)-4-methylpentyl)-N3,N3-dimethylpropane-1,3-diamine	C51		M				L	H		L								H
CC1CCC(C(C)C)[C@](C(N)=O)(CC(OCC)=O)C1	P20	ethyl 2-((1R)-1-carbamoyl-2-isopropyl-5-methylcyclohexyl)acetate	C52		M				L	L		H								H
CC1CCC(C(C1)NC(=O)C2=CC=C(C=C2)C(=O)OC)C(C)C	59847887	methyl 4-((2-isopropyl-5-methylcyclohexyl)carbamoyl)benzoate	C53		L				L	L		H								H
C[C@@H]1CC[C@H]([C@@H](C1)C(=O)NCCCOC2=CC=CC=C2C)C(C)C	67299849	(1R,2S,5R)-2-isopropyl-5-methyl-N-(3-(o-tolyloxy)propyl)cyclohexane-1-carboxamide	C54		M				L	H		H								H
C[C@@H]1CC[C@H]([C@@H](C1)C(=O)NCCCOC2=CC=CC=C2OC)C(C)C	67299857	(1R,2S,5R)-2-isopropyl-N-(3-(2-methoxyphenoxy)propyl)-5-methylcyclohexane-1-carboxamide	C55		M				L	L		H								H
C[C@@H]1CC[C@H]([C@H](C1)C(=O)N)C(C)C	59253418	(1S,2S,5R)-2-isopropyl-5-methylcyclohexane-1-carboxamide	C57		L				L	L		H								H
CC1CCC(C(C1)OC(=O)C(=O)NC2CC2)C(C)C	25196189	2-isopropyl-5-methylcyclohexyl 2-(cyclopropylamino)-2-oxoacetate	C59		M				L	L		H								VH
O=C(OC1C(C(C)C)CCC(C)C1)C(N(C)C)=O	25196078	2-isopropyl-5-methylcyclohexyl 2-(dimethylamino)-2-oxoacetate	C60		M				L	L		L								H
CC1CCC(C(C1)OC(=O)C(=O)NC)C(C)C	25196073	2-isopropyl-5-methylcyclohexyl 2-(methylamino)-2-oxoacetate	C62		L				L	L		H								M
CC1CCC(C(C1)OC(=O)C(=O)N)C(C)C	25196077	2-isopropyl-5-methylcyclohexyl 2-amino-2-oxoacetate	C63		M				L	L		H								H
O=C(N1C(CCC1)=O)OC2C(C(C)C)CCC(C)C2	22044534	2-isopropyl-5-methylcyclohexyl 2-oxopyrrolidine-1-carboxylate	506412-91-5		M				L	L		H								H
CCC(=O)CC(=O)OC1CC(CCC1C(C)C)C	68460370	2-isopropyl-5-methylcyclohexyl 3-oxopentanoate	C64		M				L	L		H								H
C[C@@H]1CC[C@H]([C@@H](C1)C(CC#CC2=CC=CC=N2)O)C(C)C	67189118	1-((1R,2S,5R)-2-isopropyl-5-methylcyclohexyl)-4-(pyridin-2-yl)but-3-yn-1-ol	C66		I				I	H		H								I
CC1CCC(C(C1)C(=O)CCCC2=CC=CC=N2)C(C)C	67188253	1-(2-isopropyl-5-methylcyclohexyl)-4-(pyridin-2-yl)butan-1-one	C67		M				L	L		H								H
C[C@@H]1CC[C@H]([C@@H](C1)C(=O)CCCC2=CC=CC=C2)C(C)C	67190226	1-((1R,2S,5R)-2-isopropyl-5-methylcyclohexyl)-4-phenylbutan-1-one	C69		M				L	H		L								VH
CCCCC(=O)C1C[C@@H](CC[C@H]1C(C)C)C	67190808	1-((2S,5R)-2-isopropyl-5-methylcyclohexyl)pentan-1-one	C70		L				L	H		L								H
O=C(OC)C(OC1C(C(C)C)CCC(C)C1)=O	14024976	2-isopropyl-5-methylcyclohexyl methyl oxalate	C71		L				L	L		H								H
CC1CCC(CC1OCCOCCO)C(C)C	71282910	2-(2-((5-isopropyl-2-methylcyclohexyl)oxy)ethoxy)ethan-1-ol	C72		L				L	H		L								M
CC1CCC(C(C1)N2CC(CC2=O)C(=O)N3CCCCCC3)C(C)C	69670117	4-(azepane-1-carbonyl)-1-(2-isopropyl-5-methylcyclohexyl)pyrrolidin-2-one	C74		M				L	L		H								H
CC1CCC(C(C1)C(=O)O)C(C)C	97896	2-isopropyl-5-methylcyclohexane-1-carboxylic acid	39668-86-5	DTXSID30864657	L				L	L		H								H
O=C(C1C(C(C)C)CCC(C)C1)NC2=NC=CC=C2	66645375	2-isopropyl-5-methyl-N-(pyridin-2-yl)cyclohexane-1-carboxamide	C75		M				L	L		H								H
CC1CCC(C(C1)C(=O)NC[C@@H]2CCCO2)C(C)C	66645482	2-isopropyl-5-methyl-N-(((S)-tetrahydrofuran-2-yl)methyl)cyclohexane-1-carboxamide	C76		M				L	L		L								M
CC1CCC(C(C1)C(=O)NC2=CC=C(C=C2)C(=O)N3CCN(CC3)C)C(C)C	11992911	2-isopropyl-5-methyl-N-(4-(4-methylpiperazine-1-carbonyl)phenyl)cyclohexane-1-carboxamide	C77		H				L	H		H								H
CC1CCCC(C1C(C)C)OCC(CO)O	90833126	3-((2-isopropyl-3-methylcyclohexyl)oxy)propane-1,2-diol	C78		L				L	H		H								M
CC1CCC(C(C1)C(=O)NC2=CC3=C(C=C2)OCO3)C(C)C	59861683	N-(benzo[d][1,3]dioxol-5-yl)-2-isopropyl-5-methylcyclohexane-1-carboxamide	C79		M				L	L		H								VH
CC1CCC(C(C1)C(=O)NC2=C3C(=CC=C2)OC=N3)C(C)C	59861680	N-(benzo[d]oxazol-4-yl)-2-isopropyl-5-methylcyclohexane-1-carboxamide	C80		I				H	L		H								VH
CC1CCC(C(C1)C(=O)NCC2=C3C=CNC3=CC=C2)C(C)C	66645489	N-((1H-indol-4-yl)methyl)-2-isopropyl-5-methylcyclohexane-1-carboxamide	C81		M				L	L		H								VH
CC1CCC(C(C1)C(=O)NCC2=C(OC(=C2)C)C)C(C)C	66645432	N-((2,5-dimethylfuran-3-yl)methyl)-2-isopropyl-5-methylcyclohexane-1-carboxamide	C82		I				H	L		L								VH
CC1CCC(C(C1)C(=O)NC(C)C2=CC=CO2)C(C)C	66647354	N-(1-(furan-2-yl)ethyl)-2-isopropyl-5-methylcyclohexane-1-carboxamide	C83		I				H	H		H								VH
CC(OC1CCCC(C)(C(C)C)C1)CCO	18522567	3-((3-isopropyl-3-methylcyclohexyl)oxy)butan-1-ol	C85		L				L	H		H								H
CC1(CC2=C(C(=O)C1)C3(CC4N2CCC5=CC=CC=C45)SCCS3)C	3699113	3,3-dimethyl-3,4,6,7,11b,12-hexahydrospiro[isoquinolino[2,1-a]quinoline-13,2'-[1,3]dithiolan]-1(2H)-one	165753-08-2		M				L	L		L								H
O=C1OC(C2=C1C3(SCCS3)CC4C=5C=CC=CC5CCN24)C	3585909	3-methyl-5,6,10b,11-tetrahydrospiro[furo[3',4':5,6]pyrido[2,1-a]isoquinoline-12,2'-[1,3]dithiolan]-1(3H)-one	99602-94-5		H				L	H		L								H
C[C@H](C(=O)OC1C(C2CCC1(C2)C)(C)C)N	13782380	1,3,3-trimethylbicyclo[2.2.1]heptan-2-yl D-alaninate	C86		M				L	L		H								H
CC1(C2CCC(C2)(C1OC(=O)C(=O)NC)C)C	57587059	1,3,3-trimethylbicyclo[2.2.1]heptan-2-yl 2-(methylamino)-2-oxoacetate	C87		M				L	L		H								H
CCNC(=O)C(=O)OC1CC2CCC1(C2(C)C)C	57587056	1,7,7-trimethylbicyclo[2.2.1]heptan-2-yl 2-(ethylamino)-2-oxoacetate	C88		L				L	L		H								H
CC1([C@@H](C2(CCC1C2)C)OC(=O)CCC(=O)N(C)C)C	67132936	(2R)-1,3,3-trimethylbicyclo[2.2.1]heptan-2-yl 4-(dimethylamino)-4-oxobutanoate	C90		M				L	L		H								H
CCOC(=O)CC(=O)O[C@H]1C(C2CCC1(C2)C)(C)C	67132953	ethyl (1,3,3-trimethylbicyclo[2.2.1]heptan-2-yl) malonate	C96		H				L	L		H								H
CC1CC(C2CC1C2(C)C)OC(=O)CCC(=O)O	67133024	4-oxo-4-((4,6,6-trimethylbicyclo[3.1.1]heptan-2-yl)oxy)butanoic acid	C101		L				L	H		H								H
C[C@@]12CC[C@@H](C1)C([C@@H]2OC(=O)CCC(=O)O)(C)C	67133039	4-oxo-4-(((1R,2R,4S)-1,3,3-trimethylbicyclo[2.2.1]heptan-2-yl)oxy)butanoic acid	C103		M				L	H		H								H
C[C@@]12CC[C@@H](C1(C)C)C[C@@H]2OC(=O)CCC(=O)O	67133080	4-oxo-4-((1,7,7-trimethylbicyclo[2.2.1]heptan-2-yl)oxy)butanoic acid	C104		L				L	H		H								H
CC1(C2CCC1(C(C2)NC(=O)C3=CC=CC=C3)C)C	3092150	N-(1,7,7-trimethylbicyclo[2.2.1]heptan-2-yl)benzamide	C107 / 101598-36-1	DTXSID10389090	M				L	L		H								H
513-23-5	10550	1-isopropyl-4-methylbicyclo[3.1.0]hexan-3-ol		DTXSID30865003	M				L	L		H								H
24545-81-1	91195	1-isopropyl-4-methylbicyclo[3.1.0]hex-3-en-2-one		DTXSID40871998	M				L	L		H								H
552-02-3	11996452	(1aR,4S,4aS,7R,7aS,7bS)-1,1,4,7-tetramethyldecahydro-1H-cyclopropa[e]azulen-4-ol		DTXSID80881213	M				L	H		H								L	H
78-70-6	6549	3,7-dimethylocta-1,6-dien-3-ol		DTXSID7025502	L	I	L	I	VH	L	M	M	I		M		H	H	H	M	L
106-24-1	637566	(E)-3,7-dimethylocta-2,6-dien-1-ol		DTXSID8026727	L	I	L	I	L	H	M	M	I		I		H	H	H	H	L
1122460-01-8	25196074	2-isopropyl-5-methylcyclohexyl 2-(ethylamino)-2-oxoacetate		DTXSID801035692	M				L	L		L								H

## Sheet: HCM-Hazard Records
Hazard Name	CASRN/SMILES	Name	Source	Original Source	List Type	Score	Rationale	Route	Category	Hazard Code	Hazard Statement	Duration	Duration Units	Test organism	Toxicity Type	Toxicity Value	Toxicity Value Units	Reference	Note
Acute Mammalian Toxicity Oral	62147-49-3	1,3-Dihydroxyacetone dimer	T.E.S.T. (predicted value)		QSAR Model	L	Oral rat LD50 (12004 mg/kg) > 2000 mg/kg									12004	mg/kg
Genotoxicity Mutagenicity	62147-49-3	1,3-Dihydroxyacetone dimer	T.E.S.T. (predicted value)		QSAR Model	L	Negative for Mutagenicity
Endocrine Disruption	62147-49-3	1,3-Dihydroxyacetone dimer	T.E.S.T. (predicted value)		QSAR Model	L	Negative for Estrogen Receptor Binding
Endocrine Disruption	62147-49-3	1,3-Dihydroxyacetone dimer	T.E.S.T. (predicted value)		QSAR Model	N/A	Estrogen Receptor RBA could not be predicted using T.E.S.T.
Developmental	62147-49-3	1,3-Dihydroxyacetone dimer	T.E.S.T. (predicted value)		QSAR Model	L	Negative for Developmental Toxicity
Acute Aquatic Toxicity	62147-49-3	1,3-Dihydroxyacetone dimer	T.E.S.T. (predicted value)		QSAR Model	L	96 hr Fathead minnow LC50 (60429.421 mg/kg) > 100 mg/L									60429	mg/L
Acute Aquatic Toxicity	62147-49-3	1,3-Dihydroxyacetone dimer	T.E.S.T. (predicted value)		QSAR Model	L	48 hr Daphnia magna LC50 (12394.837 mg/kg) > 100 mg/L									12395	mg/L
Acute Mammalian Toxicity Oral	119-36-8	Methyl salicylate	Canada		Screening	M	Score of M was assigned based on a hazard code of H302	oral	Acute toxicity - oral - Category 4	H302	Harmful if swallowed
Acute Mammalian Toxicity Oral	119-36-8	Methyl salicylate	ChemIDplus		Screening	M	300 mg/kg < Oral LD50 <=2000 mg/kg	oral								700	mg/kg
Acute Mammalian Toxicity Oral	119-36-8	Methyl salicylate	ChemIDplus		Screening	M	300 mg/kg < Oral LD50 <=2000 mg/kg	oral								1110	mg/kg
Acute Mammalian Toxicity Oral	119-36-8	Methyl salicylate	ChemIDplus		Screening	M	300 mg/kg < Oral LD50 <=2000 mg/kg	oral								1300	mg/kg
Acute Mammalian Toxicity Oral	119-36-8	Methyl salicylate	ChemIDplus		Screening	M	300 mg/kg < Oral LD50 <=2000 mg/kg	oral								887	mg/kg
Acute Mammalian Toxicity Oral	119-36-8	Methyl salicylate	New Zealand		Screening	M	Score was assigned based on a category of Category 6.1D (Category 4).	oral	Category 6.1D (Category 4)		Acutely toxic					887	mg/kg		SPECIES: Rat<br>ENDPOINT: LD50<br>VALUE: 887 mg/kg <br>REFERENCE SOURCE: Rhone-Poulenc Chimie Courbevoie Cedex JENNER, PM et al (1964) Food Cosmet. Toxicol 2 : 327-343 [IUCLID 2000] [HSDB]<br>
Acute Mammalian Toxicity Oral	119-36-8	Methyl salicylate	T.E.S.T. (experimental value)		Screening	M	300 mg/kg < Oral rat LD50 (888 mg/kg) <=2000 mg/kg									888	mg/kg
Acute Mammalian Toxicity Oral	119-36-8	Methyl salicylate	ToxVal	ECHA	Screening	M	300 mg/kg < Oral LD50 <=2000 mg/kg	oral						guinea pig	LD50	1060	mg/kg	-
Acute Mammalian Toxicity Oral	119-36-8	Methyl salicylate	ToxVal	ECHA	Screening	M	300 mg/kg < Oral LD50 <=2000 mg/kg	oral						rat	LD50	887	mg/kg	-
Acute Mammalian Toxicity Oral	119-36-8	Methyl salicylate	ToxVal	ECHA	Screening	M	300 mg/kg < Oral LD50 <=2000 mg/kg	oral						mouse	LD50	1100	mg/kg	-
Acute Mammalian Toxicity Oral	119-36-8	Methyl salicylate	ToxVal	ECHA IUCLID	Screening	M	300 mg/kg < Oral LD50 <=2000 mg/kg	oral						rabbit	LD50	1300	mg/kg	-
Acute Mammalian Toxicity Oral	119-36-8	Methyl salicylate	ToxVal	ECHA IUCLID	Screening	M	300 mg/kg < Oral LD50 <=2000 mg/kg	oral						rat	LD50	887	mg/kg	-
Acute Mammalian Toxicity Oral	119-36-8	Methyl salicylate	ToxVal	ECHA IUCLID	Screening	M	300 mg/kg < Oral LD50 <=2000 mg/kg	oral						rat	LD50	1250	mg/kg	-
Acute Mammalian Toxicity Oral	119-36-8	Methyl salicylate	ToxVal	ECHA IUCLID	Screening	M	300 mg/kg < Oral LD50 <=2000 mg/kg	oral						guinea pig	LD50	700	mg/kg	-
Acute Mammalian Toxicity Oral	119-36-8	Methyl salicylate	ToxVal	ECHA IUCLID	Screening	M	300 mg/kg < Oral LD50 <=2000 mg/kg	oral						guinea pig	LD50	1060	mg/kg	-
Acute Mammalian Toxicity Oral	119-36-8	Methyl salicylate	ToxVal	ECHA IUCLID	Screening	M	300 mg/kg < Oral LD50 <=2000 mg/kg	oral						mouse	LD50	580	mg/kg	-
Acute Mammalian Toxicity Oral	119-36-8	Methyl salicylate	ToxVal	ECHA IUCLID	Screening	M	300 mg/kg < Oral LD50 <=2000 mg/kg	oral						mouse	LD50	1390	mg/kg	-
Acute Mammalian Toxicity Oral	119-36-8	Methyl salicylate	ToxVal	ECHA IUCLID	Screening	M	300 mg/kg < Oral LD50 <=2000 mg/kg	oral						rat	LD50	1060	mg/kg	-
Acute Mammalian Toxicity Oral	119-36-8	Methyl salicylate	ToxVal	ECHA IUCLID	Screening	M	300 mg/kg < Oral LD50 <=2000 mg/kg	oral						mouse	LD50	1100	mg/kg	-
Acute Mammalian Toxicity Oral	119-36-8	Methyl salicylate	ToxVal	EFSA2	Screening	M	300 mg/kg < Oral LD50 <=2000 mg/kg	oral						rat	LD50	887	mg/kg	EFSA Group 20 Rev. 4 Oral acute toxicity data (Jenner et al., 1964) (Jenner et al., 1964)
Acute Mammalian Toxicity Oral	119-36-8	Methyl salicylate	ToxVal	EFSA2	Screening	M	300 mg/kg < Oral LD50 <=2000 mg/kg	oral						guinea pig	LD50	1060	mg/kg	EFSA Group 20 Rev. 4 Oral acute toxicity data (Jenner et al., 1964) (Jenner et al., 1964)
Acute Mammalian Toxicity Oral	119-36-8	Methyl salicylate	ToxVal	EFSA2	Screening	M	300 mg/kg < Oral LD50 <=2000 mg/kg	oral						mouse	LD50	1110	mg/kg	EFSA Group 20 Rev. 4 Oral acute toxicity data (Davison et al., 1961) (Davison et al., 1961)
Acute Mammalian Toxicity Oral	119-36-8	Methyl salicylate	ToxVal	EFSA2	Screening	M	300 mg/kg < Oral LD50 <=2000 mg/kg	oral						rat	LD50	1220	mg/kg	EFSA Group 20 Rev. 4 Oral acute toxicity data (Nivikov et al., 1994) (Nivikov et al., 1994)
Acute Mammalian Toxicity Oral	119-36-8	Methyl salicylate	ToxVal	EFSA2	Screening	M	300 mg/kg < Oral LD50 <=2000 mg/kg	oral						rat	LD50	1250	mg/kg	EFSA Group 20 Rev. 4 Oral acute toxicity data (Giroux et al., 1954b) (Giroux et al., 1954b)
Acute Mammalian Toxicity Oral	119-36-8	Methyl salicylate	ToxVal	EFSA2	Screening	M	300 mg/kg < Oral LD50 <=2000 mg/kg	oral						mouse	LD50	1390	mg/kg	EFSA Group 20 Rev. 4 Oral acute toxicity data (Ohsumi et al., 1984) (Ohsumi et al., 1984)
Acute Mammalian Toxicity Oral	119-36-8	Methyl salicylate	ToxVal	EFSA2	Screening	M	300 mg/kg < Oral LD50 <=2000 mg/kg	oral						mouse	LD50	1440	mg/kg	EFSA Group 20 Rev. 4 Oral acute toxicity data (NTP, 1984a) (NTP, 1984a)
Acute Mammalian Toxicity Oral	119-36-8	Methyl salicylate	ToxVal	HPVIS	Screening	M	300 mg/kg < Oral LD50 <=2000 mg/kg	oral						guinea pig	LD50	1060	mg/kg	(10) Jenner P.M. Hagen E.C. Taylor J.M. Cook E.L. and Fitzhugh O.G. (1964) Food flavourings and compounds of related structure. I. Acute oral toxicity. Fd Cosmet Toxicol 2:327-343. Litchfield J.T. Jr. and Wilcoxon F. (1949). A simplified method of evaluating dose-effect experiments. J Pharmacol 96:99.
Acute Mammalian Toxicity Oral	119-36-8	Methyl salicylate	ToxVal	HPVIS	Screening	M	300 mg/kg < Oral LD50 <=2000 mg/kg	oral						mouse	LD50	1390	mg/kg	(18) Ohsumi T. Kuroki K. Kimura T. Murakami Y. (1984) A study on acute toxicities of essential oils used in endodontic treatment. J Kyushu Dental Society 38(6) 1064-1071.
Acute Mammalian Toxicity Oral	119-36-8	Methyl salicylate	ToxVal	HPVIS	Screening	M	300 mg/kg < Oral LD50 <=2000 mg/kg	oral						rat	LD50	887	mg/kg	(9) Jenner P.M. Hagen E.C. Taylor J.M. Cook E.L. and Fitzhugh O.G. (1964) Food flavourings and compounds of related structure. I. Acute oral toxicity. Fd Cosmet Toxicol 2:327-343.
Acute Mammalian Toxicity Oral	119-36-8	Methyl salicylate	ToxVal	ECHA	Screening	L	Oral LD50 > 2000 mg/kg	oral						rat	LD50	2820	mg/kg	-
Acute Mammalian Toxicity Oral	119-36-8	Methyl salicylate	ToxVal	ECHA IUCLID	Screening	L	Oral LD50 > 2000 mg/kg	oral						rat	LD50	2820	mg/kg	-
Acute Mammalian Toxicity Oral	119-36-8	Methyl salicylate	ToxVal	ECHA IUCLID	Screening	L	Oral LD50 > 2000 mg/kg	oral						rabbit	LD50	2800	mg/kg	-
Acute Mammalian Toxicity Oral	119-36-8	Methyl salicylate	ToxVal	EFSA2	Screening	L	Oral LD50 > 2000 mg/kg	oral						rat	LD50	2642	mg/kg	EFSA Group 20 Rev. 4 Oral acute toxicity data (Hazleton Laboratories, 1982c) (Hazleton Laboratories, 1982c)
Acute Mammalian Toxicity Oral	119-36-8	Methyl salicylate	ToxVal	HPVIS	Screening	L	Oral LD50 > 2000 mg/kg	oral						rat	LD50	2823	mg/kg	(34) Zuehlke U. (1982) Salicylate methyle Ro 1-0544/000: An acute oral toxicity study (LD50) in the rat. Report for F. Hoffmann-La Roche & Co. AG CH-4002 Basle. Hazleton Laboratories Deutschland GmBH. Unpublished report September 21 1982.
Acute Mammalian Toxicity Oral	119-36-8	Methyl salicylate	Denmark		QSAR Model	M	300 < Estimated toxicity <= 2000 mg/kg body weight		AcuteTox4		Harmful if swallowed
Acute Mammalian Toxicity Oral	119-36-8	Methyl salicylate	T.E.S.T. (predicted value)		QSAR Model	L	Oral rat LD50 (2340 mg/kg) > 2000 mg/kg									2340	mg/kg
Acute Mammalian Toxicity Inhalation	119-36-8	Methyl salicylate	ToxVal	ECHA IUCLID	Screening	I	Inhalation LC50 does not provide enough information to assign a score	inhalation						rat	LC50	> 0.90	mg/L	-
Acute Mammalian Toxicity Dermal	119-36-8	Methyl salicylate	ToxVal	ECHA IUCLID	Screening	H	200 mg/kg < Dermal LD50 <=1000 mg/kg	dermal						guinea pig	LD50	700	mg/kg	-
Acute Mammalian Toxicity Dermal	119-36-8	Methyl salicylate	ToxVal	ECHA IUCLID	Screening	L	Dermal LD50 > 2000 mg/kg	dermal						rabbit	LD50	> 5000	mg/kg	-
Acute Mammalian Toxicity Dermal	119-36-8	Methyl salicylate	ToxVal	ECHA IUCLID	Screening	L	Dermal LD50 > 2000 mg/kg	dermal						rat	LD50	>= 2500	mg/kg	-
Carcinogenicity	119-36-8	Methyl salicylate	Denmark		QSAR Model	H	Predicted to be suspected of causing cancer from the following conditions: <ul><li>Positive prediction according to the FDA ICSAS method or positive experimental test for carcinogenicity in rats or mice</li><li>Positive prediction or positive experimental test in at least one model for reverse mutation test (Ames), chromosomal aberration (CHO/CHL), or mouse lymphoma</li></ul>		Carc2		Suspected of causing cancer
Genotoxicity Mutagenicity	119-36-8	Methyl salicylate	ToxVal		Screening	VH	Score of VH was assigned based on a genetox call of "clastogen"				clastogen
Genotoxicity Mutagenicity	119-36-8	Methyl salicylate	T.E.S.T. (experimental value)		Screening	H	Positive for Mutagenicity									1
Genotoxicity Mutagenicity	119-36-8	Methyl salicylate	T.E.S.T. (predicted value)		QSAR Model	L	Negative for Mutagenicity
Endocrine Disruption	119-36-8	Methyl salicylate	TEDX		Screening	H	Chemical appears in TEDX (The Endocrine Disruptors Exchange) List.
Endocrine Disruption	119-36-8	Methyl salicylate	T.E.S.T. (predicted value)		QSAR Model	H	Positive for Estrogen Receptor Binding									1
Endocrine Disruption	119-36-8	Methyl salicylate	T.E.S.T. (predicted value)		QSAR Model	L	Does NOT bind strongly to the estrogen receptor (log10 RBA = -3.56)
Reproductive	119-36-8	Methyl salicylate	Canada		Screening	H	Score of H was assigned based on a hazard code of H360		Reproductive toxicity - Category 1B	H360	May damage fertility or the unborn child
Reproductive	119-36-8	Methyl salicylate	ToxVal	ECHA IUCLID	Screening	M	50.0 mg/kg-day < Oral NOAEL <= 250.0 mg/kg-day	oral						rat	NOAEL	>= 125	mg/kg-day	-
Reproductive	119-36-8	Methyl salicylate	ToxVal	ECHA IUCLID	Screening	M	50.0 mg/kg-day < Oral NOAEL <= 250.0 mg/kg-day	oral						mouse	NOAEL	100	mg/kg-day	-
Reproductive	119-36-8	Methyl salicylate	ToxVal	ECHA IUCLID	Screening	M	50.0 mg/kg-day < Oral NOAEL <= 250.0 mg/kg-day	oral						rat	NOAEL	250	mg/kg-day	-
Reproductive	119-36-8	Methyl salicylate	ToxVal	ECHA IUCLID	Screening	M	50.0 mg/kg-day < Oral NOAEL <= 250.0 mg/kg-day	oral						mouse	NOAEL	100	mg/kg-day	-
Reproductive	119-36-8	Methyl salicylate	ToxVal	ECHA IUCLID	Screening	M	50.0 mg/kg-day < Oral NOAEL <= 250.0 mg/kg-day	oral						rat	NOAEL	250	mg/kg-day	-
Reproductive	119-36-8	Methyl salicylate	ToxVal	ECHA IUCLID	Screening	M	50.0 mg/kg-day < Oral NOAEL <= 250.0 mg/kg-day	oral						rat	NOAEL	75	mg/kg-day	-
Reproductive	119-36-8	Methyl salicylate	ToxVal	ECHA IUCLID	Screening	M	50.0 mg/kg-day < Oral NOAEL <= 250.0 mg/kg-day	oral						mouse	NOAEL	250	mg/kg-day	-
Reproductive	119-36-8	Methyl salicylate	ToxVal	ECHA IUCLID	Screening	M	50.0 mg/kg-day < Oral LOAEL <= 250.0 mg/kg-day	oral						rat	LOAEL	106	mg/kg-day	-
Reproductive	119-36-8	Methyl salicylate	ToxVal	EFSA2	Screening	M	50.0 mg/kg-day < Oral NOAEL <= 250.0 mg/kg-day	oral						mouse	NOAEL	250	mg/kg-day	EFSA Group 20 Rev. 4 Developmental and Reproductive Toxicity Studies (NTP, 1984a) (NTP, 1984a)
Reproductive	119-36-8	Methyl salicylate	ToxVal	ECHA IUCLID	Screening	L	Oral NOAEL > 250.0 mg/kg-day	oral						rat	NOAEL	300	mg/kg-day	-
Reproductive	119-36-8	Methyl salicylate	ToxVal	ECHA IUCLID	Screening	L	Oral NOAEL > 250.0 mg/kg-day	oral						mouse	NOAEL	500	mg/kg-day	-
Developmental	119-36-8	Methyl salicylate	Canada		Screening	H	Score of H was assigned based on a hazard code of H360		Reproductive toxicity - Category 1B	H360	May damage fertility or the unborn child
Developmental	119-36-8	Methyl salicylate	T.E.S.T. (predicted value)		QSAR Model	L	Negative for Developmental Toxicity
Systemic Toxicity Repeat Exposure	119-36-8	Methyl salicylate	ToxVal	COSMOS	Screening	L	2 year Oral LOAEL > 12.5 mg/kg-day	oral				730	days	rat	LOAEL	250	mg/kg-day	Toxicology and Applied Pharmacology 5: 576-687
Systemic Toxicity Repeat Exposure	119-36-8	Methyl salicylate	ToxVal	EFSA	Screening	L	2 year Oral NOAEL > 12.5 mg/kg-day	oral				730	days	rat	NOAEL	50	mg/kg-day	Flavouring Group Evaluation 52 (FGE.52): Consideration of hydroxy- and alkoxy substituted benzyl derivatives evaluated by JECFA (57th meeting) structurally related to benzyl alcohols, benzaldehydes, a related acetal, benzoic acids, and related esters evaluated by EFSA in FGE.20 (2005) (Commission Regulation (EC) No 1565/2000 of 18 July 2000)
Systemic Toxicity Repeat Exposure	119-36-8	Methyl salicylate	ToxVal	EFSA2	Screening	L	2 year Oral NOAEL > 12.5 mg/kg-day	oral				730	days	rat	NOAEL	50	mg/kg-day	EFSA Group 20 Rev. 4 Subacute/Subchronic/Chronic/Carcinogenicity Study Data (Webb and Hansen, 1963) (Webb and Hansen, 1963)
Systemic Toxicity Repeat Exposure	119-36-8	Methyl salicylate	ToxVal	EFSA2	Screening	L	2 year Oral NOAEL > 12.5 mg/kg-day	oral				730	days	rat	NOAEL	100	mg/kg-day	EFSA Group 20 Rev. 4 Subacute/Subchronic/Chronic/Carcinogenicity Study Data (Packman et al., 1961) (Packman et al., 1961)
Skin Irritation	119-36-8	Methyl salicylate	New Zealand		Screening	H	Score was assigned based on a category of Category 6.3A (Category 2).		Category 6.3A (Category 2)		Irritating to the skin								SPECIES: Guinea Pig<br>RESULT: Highly irritating <br>REFERENCE SOURCE: Rhone-Poulenc Chimie Courbevoie Cedex Fassett DW (1963) in Industrial Hygiene an Toxicology 2nd Ed by FA Patty vol. II, p1897 Interscience Publ, NY. In monograph on fragance raw materials. Methyl salicylate OPDYKE, D.L.J. (1987) Food Cosmet. Toxicol 16 (S1) : 821-825 [IUCLID 2000]<br>
Eye Irritation	119-36-8	Methyl salicylate	New Zealand		Screening	H	Score was assigned based on a category of Category 6.4A (Category 2A).		Category 6.4A (Category 2A)		Irritating to the eye								SPECIES: Rabbit<br>RESULT: Irritating<br>REFERENCE SOURCE: Rhone-Poulenc Chimie Courbevoie Cedex SAX NI, LEWIS RJ (1992) Dangerous properties of Industrial Materials. Van Nostrand Reinhold, 8th edit. NYork [IUCLID 2000]<br>
Acute Aquatic Toxicity	119-36-8	Methyl salicylate	ToxVal	ECHA IUCLID	Screening	M	10 mg/kg < LC50 <=100 mg/L	-				4	days	fathead minnow	LC50	19.80	mg/L	-
Acute Aquatic Toxicity	119-36-8	Methyl salicylate	ToxVal	ECHA IUCLID	Screening	M	10 mg/kg < EC50 <=100 mg/L	-				2	days	water flea	EC50	28	mg/L	-
Acute Aquatic Toxicity	119-36-8	Methyl salicylate	DSL		Screening	L	Score of L was assigned based on a category of "Not Inherently_Toxic_to_Aquatic_Organisms"		Not Inherently_Toxic_to_Aquatic_Organisms
Acute Aquatic Toxicity	119-36-8	Methyl salicylate	T.E.S.T. (predicted value)		QSAR Model	M	10 mg/L <= 96 hr Fathead minnow LC50 (32.376 mg/L) <= 100 mg/L									32.38	mg/L
Acute Aquatic Toxicity	119-36-8	Methyl salicylate	T.E.S.T. (predicted value)		QSAR Model	M	10 mg/L <= 48 hr Daphnia magna LC50 (33.219 mg/L) <= 100 mg/L									33.22	mg/L
Chronic Aquatic Toxicity	119-36-8	Methyl salicylate	New Zealand		Screening	L	Score was assigned based on a category of Category 9.1D (Category 4).	crustacean	Category 9.1D (Category 4)		Slightly harmful in the aquatic environment or are otherwise designed for biocidal action								SPECIES: Daphnid<br>TYPE OF EXPOSURE:<br>DURATION: 48 hr<br>ENDPOINT: LC50 (Mortality)<br>VALUE: Log 48-h LC50 (mM/L) = -0.451 - 0.409 log Kow = 4.66 mg/L<br>REFERENCE SOURCE: [ECOSAR]<br>REMARK: Ecosar class: Phenols<br>Bioccumulative: No<br>The log octanol/water partition coefficient for methyl salicylate is 2.55(1). The BCF estimated from this log Kow using a regression equation is 4 which ind…
Chronic Aquatic Toxicity	119-36-8	Methyl salicylate	New Zealand		Screening	L	Score was assigned based on a category of Category 9.1D (Category 4).	fish	Category 9.1D (Category 4)		Slightly harmful in the aquatic environment or are otherwise designed for biocidal action								SPECIES: Fish<br>TYPE OF EXPOSURE:<br>DURATION: 96 hr<br>ENDPOINT: LC50 (Mortality)<br>VALUE: Log 96-h LC50 (mM/L) = 0.399 - 0.616 log Kow = 9.54 mg/l<br>REFERENCE SOURCE: [ECOSAR]<br>REMARK: Ecosar Class: Phenols<br>Bioccumulative: No<br>The log octanol/water partition coefficient for methyl salicylate is 2.55(1). The BCF estimated from this log Kow using a regression equation is 4 which indicat…
Acute Mammalian Toxicity Oral	507-70-0	endo-Borneol	ChemIDplus		Screening	M	300 mg/kg < Oral LD50 <=2000 mg/kg	oral								1059	mg/kg
Acute Mammalian Toxicity Oral	507-70-0	endo-Borneol	ChemIDplus		Screening	M	300 mg/kg < Oral LD50 <=2000 mg/kg	oral								500	mg/kg
Acute Mammalian Toxicity Oral	507-70-0	endo-Borneol	New Zealand		Screening	M	Score was assigned based on a category of Category 6.1D (Category 4).	oral	Category 6.1D (Category 4)		Acutely toxic					500	mg/kg		<br>SPECIES: Rat<br>ENDPOINT: LD50<br>VALUE: 500 mg/kg <br>REFERENCE SOURCE: [French Demande Patent Document. (U.S. Patent and Trademark Office, Foreign Patents, Washington, DC 20231) (#2448856). [RTECS]<br>
Acute Mammalian Toxicity Oral	507-70-0	endo-Borneol	T.E.S.T. (experimental value)		Screening	M	300 mg/kg < Oral rat LD50 (500 mg/kg) <=2000 mg/kg									500	mg/kg
Acute Mammalian Toxicity Oral	507-70-0	endo-Borneol	Denmark		QSAR Model	M	300 < Estimated toxicity <= 2000 mg/kg body weight		AcuteTox4		Harmful if swallowed
Acute Mammalian Toxicity Oral	507-70-0	endo-Borneol	T.E.S.T. (predicted value)		QSAR Model	L	Oral rat LD50 (3277 mg/kg) > 2000 mg/kg									3277	mg/kg
Acute Mammalian Toxicity Oral	507-70-0	endo-Borneol	Japan		Screening	N/A	Score of N/A was assigned based on a classification of "Classification not possible"	oral	Classification not possible	-	-								Classification not possible due to lack of data. As relevant information, a LD50 value is 500 mg/kg for rats (RTECS (1997)), a lethal dose is 50 - 500 mg/kg for human and 50 - 150 mg/kg can be lethal for human (HSDB (2002)).
Acute Mammalian Toxicity Inhalation	507-70-0	endo-Borneol	Japan		Screening	N/A	Score of N/A was assigned based on a classification of "Classification not possible"	Inhalation: Dusts and mists	Classification not possible	-	-								No data available.
Acute Mammalian Toxicity Inhalation	507-70-0	endo-Borneol	Japan		Screening	N/A	Score of N/A was assigned based on a classification of "Not applicable"	Inhalation: Gases	Not applicable	-	-								Solid (GHS definition)
Acute Mammalian Toxicity Inhalation	507-70-0	endo-Borneol	Japan		Screening	N/A	Score of N/A was assigned based on a classification of "Classification not possible"	Inhalation: Vapours	Classification not possible	-	-								No data available.
Acute Mammalian Toxicity Dermal	507-70-0	endo-Borneol	Japan		Screening	N/A	Score of N/A was assigned based on a classification of "Classification not possible"	dermal	Classification not possible	-	-								No data available.
Carcinogenicity	507-70-0	endo-Borneol	Japan		Screening	N/A	Score of N/A was assigned based on a classification of "Classification not possible"		Classification not possible	-	-								No data available.
Genotoxicity Mutagenicity	507-70-0	endo-Borneol	T.E.S.T. (experimental value)		Screening	L	Negative for Mutagenicity
Genotoxicity Mutagenicity	507-70-0	endo-Borneol	T.E.S.T. (predicted value)		QSAR Model	L	Negative for Mutagenicity
Genotoxicity Mutagenicity	507-70-0	endo-Borneol	ToxVal		QSAR Model	L	Score of L was assigned based on a genetox call of "pred non gentox"				pred non gentox
Genotoxicity Mutagenicity	507-70-0	endo-Borneol	Japan		Screening	N/A	Score of N/A was assigned based on a classification of "Classification not possible"		Classification not possible	-	-								Classification not possible due to lack of data from in vivo mutagenicity tests. From in vitro mutagenicity tests, there is a report of a negative Ames test (HSDB (2002)).
Endocrine Disruption	507-70-0	endo-Borneol	T.E.S.T. (predicted value)		QSAR Model	L	Negative for Estrogen Receptor Binding
Endocrine Disruption	507-70-0	endo-Borneol	T.E.S.T. (predicted value)		QSAR Model	L	Does NOT bind strongly to the estrogen receptor (log10 RBA = -5.27)
Reproductive	507-70-0	endo-Borneol	Japan		Screening	N/A	Score of N/A was assigned based on a classification of "Classification not possible"		Classification not possible	-	-								No data available.
Developmental	507-70-0	endo-Borneol	T.E.S.T. (predicted value)		QSAR Model	H	Positive for Developmental Toxicity									1
Developmental	507-70-0	endo-Borneol	Japan		Screening	N/A	Score of N/A was assigned based on a classification of "Classification not possible"		Classification not possible	-	-								No data available.
Neurotoxicity Repeat Exposure	507-70-0	endo-Borneol	Japan		Screening	N/A	Score of N/A was assigned based on a classification of "Classification not possible"		Classification not possible	-	-								No data available.
Neurotoxicity Single Exposure	507-70-0	endo-Borneol	Japan		Screening	M	Score of M was assigned based on a hazard code of H371		Category 2 (central nervous system)	H371	May cause damage to organs (central nervous system)								As human health effect, there is a report that the substance may cause nausea, vomiting, mental confusion, dizziness, convulsions (HSDB (2002)). Additionally, there is a report that initially the substance commonly may cause gastrointestinal effects (epigastric burning, nausea, vomiting, gastric distress) and neurologic effects (anxiety, agitation, confusion, delirium, excitement, seizures), and …
Systemic Toxicity Repeat Exposure	507-70-0	endo-Borneol	Japan		Screening	N/A	Score of N/A was assigned based on a classification of "Classification not possible"		Classification not possible	-	-								No data available.
Skin Sensitization	507-70-0	endo-Borneol	New Zealand		Screening	M	Score was assigned based on a category of Category 6.5B (Category 1).	contact	Category 6.5B (Category 1)		Contact sensitisers								SPECIES:<br>RESULT: Borneol may cause a skin allergy. If allergy develops, very low future exposure can cause itching and a skin rash.<br>REFERENCE SOURCE: NEW JERSEY DEPARTMENT OF HEALTH AND SENIOR SERVICES Right to Know Program<br>
Skin Sensitization	507-70-0	endo-Borneol	Japan		Screening	N/A	Score of N/A was assigned based on a classification of "Classification not possible"		Classification not possible	-	-								No data available.
Skin Irritation	507-70-0	endo-Borneol	New Zealand		Screening	M	Score was assigned based on a category of Category 6.3B (Category 3).		Category 6.3B (Category 3)		Mildly irritating to the skin								<br>SPECIES:<br>RESULT: Eye, skin and respiratory irritant.<br>REFERENCE SOURCE: MSDS - http://physchem.ox.ac.uk/MSDS/BO/borneol.html<br>
Skin Irritation	507-70-0	endo-Borneol	Japan		Screening	N/A	Score of N/A was assigned based on a classification of "Classification not possible"		Classification not possible	-	-								No data available.
Eye Irritation	507-70-0	endo-Borneol	New Zealand		Screening	H	Score was assigned based on a category of Category 6.4A (Category 2A).		Category 6.4A (Category 2A)		Irritating to the eye								<br>SPECIES:<br>RESULT: Eye, skin and respiratory irritant.<br>REFERENCE SOURCE: MSDS - http://physchem.ox.ac.uk/MSDS/BO/borneol.html<br>
Eye Irritation	507-70-0	endo-Borneol	Japan		Screening	N/A	Score of N/A was assigned based on a classification of "Classification not possible"		Classification not possible	-	-								No data available.
Acute Aquatic Toxicity	507-70-0	endo-Borneol	T.E.S.T. (experimental value)		Screening	M	10 mg/L <= 96 hr Fathead minnow LC50 (63.286 mg/L) <= 100 mg/L									63.29	mg/L
Acute Aquatic Toxicity	507-70-0	endo-Borneol	DSL		Screening	L	Score of L was assigned based on a category of "Not Inherently_Toxic_to_Aquatic_Organisms"		Not Inherently_Toxic_to_Aquatic_Organisms
Acute Aquatic Toxicity	507-70-0	endo-Borneol	T.E.S.T. (predicted value)		QSAR Model	M	10 mg/L <= 96 hr Fathead minnow LC50 (97.517 mg/L) <= 100 mg/L									97.52	mg/L
Acute Aquatic Toxicity	507-70-0	endo-Borneol	T.E.S.T. (predicted value)		QSAR Model	M	10 mg/L <= 48 hr Daphnia magna LC50 (15.739 mg/L) <= 100 mg/L									15.74	mg/L
Acute Aquatic Toxicity	507-70-0	endo-Borneol	Japan		Screening	N/A	Score of N/A was assigned based on a classification of "Classification not possible"		Classification not possible	-	-								No data available.
Chronic Aquatic Toxicity	507-70-0	endo-Borneol	New Zealand		Screening	L	Score was assigned based on a category of Category 9.1D (Category 4).	crustacean	Category 9.1D (Category 4)		Slightly harmful in the aquatic environment or are otherwise designed for biocidal action					1.53	mg/l		ACUTE SPECIES: Mysid shrimp TYPE OF EXPOSURE: DURATION: 96 hr ENDPOINT: LC50 VALUE: 2.856 mg/l REFERENCE SOURCE: [ECOSAR] REMARK: Ecosar Class: Neutral Organics CHRONIC SPECIES: Daphnid TYPE OF EXPOSURE: DURATION: 16 day ENDPOINT: EC50 VALUE: 1.535 mg/l REFERENCE SOURCE: [ECOSAR] REMARK: Ecosar Class: Neutral Organics Bioccumulative: No Log P (octanol-water): Value : 2.69 Type : EXP Ref : CHEM IN…
Chronic Aquatic Toxicity	507-70-0	endo-Borneol	Denmark		QSAR Model	M	10 mg/L < Predicted LC50 <= 100 mg/L (fish, daphnia, or algae) and either biodegradation was "not ready", or BCF >= 500		Chron3		Harmful to aquatic life with long-lasting effects
Chronic Aquatic Toxicity	507-70-0	endo-Borneol	Japan		Screening	N/A	Score of N/A was assigned based on a classification of "Classification not possible"		Classification not possible	-	-								No data available.
Acute Mammalian Toxicity Oral	5655-61-8	(-)Bornyl acetate	T.E.S.T. (experimental value)		Screening	L	Oral rat LD50 (9057 mg/kg) > 2000 mg/kg									9057	mg/kg
Acute Mammalian Toxicity Oral	5655-61-8	(-)Bornyl acetate	ToxVal	ECHA IUCLID	Screening	L	Oral LD50 > 2000 mg/kg	oral						rat	LD50	> 10000	mg/kg	-
Acute Mammalian Toxicity Oral	5655-61-8	(-)Bornyl acetate	ToxVal	ECHA IUCLID	Screening	L	Oral LD50 > 2000 mg/kg	oral						mouse	LD50	9000	mg/kg	-
Acute Mammalian Toxicity Oral	5655-61-8	(-)Bornyl acetate	ToxVal	ECHA IUCLID	Screening	L	Oral LD50 > 2000 mg/kg	oral						rat	LD50	> 5000	mg/kg	-
Acute Mammalian Toxicity Oral	5655-61-8	(-)Bornyl acetate	T.E.S.T. (predicted value)		QSAR Model	L	Oral rat LD50 (3035 mg/kg) > 2000 mg/kg									3035	mg/kg
Acute Mammalian Toxicity Dermal	5655-61-8	(-)Bornyl acetate	ToxVal	ECHA IUCLID	Screening	L	Dermal LD50 > 2000 mg/kg	dermal						rabbit	LD50	20000	mg/kg	-
Genotoxicity Mutagenicity	5655-61-8	(-)Bornyl acetate	T.E.S.T. (predicted value)		QSAR Model	L	Negative for Mutagenicity
Genotoxicity Mutagenicity	5655-61-8	(-)Bornyl acetate	ToxVal		QSAR Model	L	Score of L was assigned based on a genetox call of "pred non gentox"				pred non gentox
Endocrine Disruption	5655-61-8	(-)Bornyl acetate	T.E.S.T. (predicted value)		QSAR Model	L	Negative for Estrogen Receptor Binding
Endocrine Disruption	5655-61-8	(-)Bornyl acetate	T.E.S.T. (predicted value)		QSAR Model	N/A	Estrogen Receptor RBA could not be predicted using T.E.S.T.
Developmental	5655-61-8	(-)Bornyl acetate	T.E.S.T. (predicted value)		QSAR Model	H	Positive for Developmental Toxicity									1
Acute Aquatic Toxicity	5655-61-8	(-)Bornyl acetate	ToxVal	ECHA IUCLID	Screening	M	10 mg/kg < EC50 <=100 mg/L	-				2	days	water flea	EC50	14.85	mg/L	-
Acute Aquatic Toxicity	5655-61-8	(-)Bornyl acetate	DSL		Screening	L	Score of L was assigned based on a category of "Not Inherently_Toxic_to_Aquatic_Organisms"		Not Inherently_Toxic_to_Aquatic_Organisms
Acute Aquatic Toxicity	5655-61-8	(-)Bornyl acetate	T.E.S.T. (predicted value)		QSAR Model	H	1 mg/L <= 48 hr Daphnia magna LC50 (2.189 mg/L) <= 10 mg/L									2.19	mg/L
Acute Aquatic Toxicity	5655-61-8	(-)Bornyl acetate	T.E.S.T. (predicted value)		QSAR Model	M	10 mg/L <= 96 hr Fathead minnow LC50 (39.869 mg/L) <= 100 mg/L									39.87	mg/L
Acute Mammalian Toxicity Oral	7492-41-3	Bornyl formate	T.E.S.T. (predicted value)		QSAR Model	N/A	Oral rat LD50 could not be predicted using T.E.S.T.
Genotoxicity Mutagenicity	7492-41-3	Bornyl formate	T.E.S.T. (predicted value)		QSAR Model	N/A	Mutagenicity could not be predicted using T.E.S.T.
Endocrine Disruption	7492-41-3	Bornyl formate	T.E.S.T. (predicted value)		QSAR Model	L	Negative for Estrogen Receptor Binding
Endocrine Disruption	7492-41-3	Bornyl formate	T.E.S.T. (predicted value)		QSAR Model	N/A	Estrogen Receptor RBA could not be predicted using T.E.S.T.
Developmental	7492-41-3	Bornyl formate	T.E.S.T. (predicted value)		QSAR Model	H	Positive for Developmental Toxicity									1
Acute Aquatic Toxicity	7492-41-3	Bornyl formate	DSL		Screening	L	Score of L was assigned based on a category of "Not Inherently_Toxic_to_Aquatic_Organisms"		Not Inherently_Toxic_to_Aquatic_Organisms
Acute Aquatic Toxicity	7492-41-3	Bornyl formate	T.E.S.T. (predicted value)		QSAR Model	N/A	Fathead minnow LC50 (96 hr) could not be predicted using T.E.S.T.
Acute Aquatic Toxicity	7492-41-3	Bornyl formate	T.E.S.T. (predicted value)		QSAR Model	N/A	Daphnia magna LC50 (48 hr) could not be predicted using T.E.S.T.
Acute Mammalian Toxicity Oral	76-22-2	Camphor	ChemIDplus		Screening	M	300 mg/kg < Oral LD50 <=2000 mg/kg	oral								1310	mg/kg
Acute Mammalian Toxicity Oral	76-22-2	Camphor	New Zealand		Screening	M	Score was assigned based on a category of Category 6.1D (Category 4).	oral	Category 6.1D (Category 4)		Acutely toxic					1310	mg/kg		<br>SPECIES: Mouse<br>ENDPOINT: LD50<br>VALUE: 1310 mg/kg<br>REFERENCE SOURCE: [Shika Gakuho. Journal of Dentistry. (Tokyo ShikaDaigaku Gakkai, 1-2-2 Masago, Chiba 260, Japan) V.1- 1895- (75,934,1975)] [RTECS]<br>
Acute Mammalian Toxicity Oral	76-22-2	Camphor	New Zealand		Screening	M	Score was assigned based on a category of Category 6.1D (Category 4).	oral	Category 6.1D (Category 4)		Acutely toxic
Acute Mammalian Toxicity Oral	76-22-2	Camphor	ToxVal	ECHA	Screening	M	300 mg/kg < Oral LD50 <=2000 mg/kg	oral						mouse	LD50	1310	mg/kg	-
Acute Mammalian Toxicity Oral	76-22-2	Camphor	ToxVal	ECHA IUCLID	Screening	M	300 mg/kg < Oral LD50 <=2000 mg/kg	oral						mouse	LD50	1310	mg/kg	-
Acute Mammalian Toxicity Oral	76-22-2	Camphor	ToxVal	ECHA	Screening	L	Oral LD50 > 2000 mg/kg	oral						rat	LD50	3688	mg/kg	-
Acute Mammalian Toxicity Oral	76-22-2	Camphor	ToxVal	ECHA	Screening	L	Oral LD50 > 2000 mg/kg	oral						rat	LD50	4300	mg/kg	-
Acute Mammalian Toxicity Oral	76-22-2	Camphor	ToxVal	ECHA IUCLID	Screening	L	Oral LD50 > 2000 mg/kg	oral						rat	LD50	3688	mg/kg	-
Acute Mammalian Toxicity Oral	76-22-2	Camphor	Denmark		QSAR Model	M	300 < Estimated toxicity <= 2000 mg/kg body weight		AcuteTox4		Harmful if swallowed
Acute Mammalian Toxicity Oral	76-22-2	Camphor	T.E.S.T. (predicted value)		QSAR Model	M	300 mg/kg < Oral rat LD50 (1504 mg/kg) <=2000 mg/kg									1504	mg/kg
Acute Mammalian Toxicity Oral	76-22-2	Camphor	Japan		Screening	N/A	Score of N/A was assigned based on a classification of "Classification not possible"	oral	Classification not possible	-	-								Classification not possible due to lack of data. As relevant information, a LD50 value is 1310 mg/kg for mice (HSDB (2005)).
Acute Mammalian Toxicity Inhalation	76-22-2	Camphor	ToxVal	ECHA	Screening	VH	Inhalation LC50 <= 2 mg/L	inhalation						rat	LC50	0.50	mg/L (converted from mg/m3)	-
Acute Mammalian Toxicity Inhalation	76-22-2	Camphor	Japan		Screening	N/A	Score of N/A was assigned based on a classification of "Classification not possible"	Inhalation: Dusts and mists	Classification not possible	-	-								No data available.
Acute Mammalian Toxicity Inhalation	76-22-2	Camphor	Japan		Screening	N/A	Score of N/A was assigned based on a classification of "Not applicable"	Inhalation: Gases	Not applicable	-	-								Solid (GHS definition)
Acute Mammalian Toxicity Inhalation	76-22-2	Camphor	Japan		Screening	N/A	Score of N/A was assigned based on a classification of "Classification not possible"	Inhalation: Vapours	Classification not possible	-	-								Classification not possible due to lack of data. As relevant information, a LC50 value is 0.5 mg/L for rats (exposure period is unknown) (RTECS (2008)). Since the saturated vapour pressure concentration was 5.3 mg/L, it is considered that the test was conducted for vapour.
Acute Mammalian Toxicity Dermal	76-22-2	Camphor	ToxVal	ECHA IUCLID	Screening	L	Dermal LD50 > 2000 mg/kg	dermal						rat	LD50	> 2000	mg/kg	-
Acute Mammalian Toxicity Dermal	76-22-2	Camphor	Japan		Screening	N/A	Score of N/A was assigned based on a classification of "Classification not possible"	dermal	Classification not possible	-	-								No data available.
Carcinogenicity	76-22-2	Camphor	Japan		Screening	N/A	Score of N/A was assigned based on a classification of "Classification not possible"		Classification not possible	-	-								Based on the classification of "A4" in ACGIH (ACGIH-TLV (2005)), the substance was classified as "Classification not possible".<br>Note: EPA has corrected Category "Not classified" to "Classification not possible" based on the cancer group cited by Japan
Genotoxicity Mutagenicity	76-22-2	Camphor	Japan		Screening	L	Score of L was assigned based on a classification of "Not classified"		Not classified	-	-								Based on a negative result in a mouse bone marrow micronucleus test by 90-day subcutaneous injection (in vivo somatic cell mutagenicity test) (NTP DB (access on Apr. 2009)), the substance was classified as "Not classified". As relevant information, there are reports of a positive sister chromatid exchange test by intraperitoneal administration (in vivo genotoxicity test) (HSDB (2005)) and a negat…
Genotoxicity Mutagenicity	76-22-2	Camphor	T.E.S.T. (experimental value)		Screening	L	Negative for Mutagenicity
Genotoxicity Mutagenicity	76-22-2	Camphor	ToxVal		Screening	L	Score of L was assigned based on a genetox call of "non gentox"				non gentox
Genotoxicity Mutagenicity	76-22-2	Camphor	T.E.S.T. (predicted value)		QSAR Model	L	Negative for Mutagenicity
Endocrine Disruption	76-22-2	Camphor	T.E.S.T. (predicted value)		QSAR Model	L	Negative for Estrogen Receptor Binding
Endocrine Disruption	76-22-2	Camphor	T.E.S.T. (predicted value)		QSAR Model	L	Does NOT bind strongly to the estrogen receptor (log10 RBA = -6.08)
Reproductive	76-22-2	Camphor	Japan		Screening	N/A	Score of N/A was assigned based on a classification of "Classification not possible"		Classification not possible	-	-								Although there is a report that camphor was used to induce abortions and it was implicated in fetal and neonatal death (PIMs: Camphor (PIM 095)), the details are unknown. It was also reported that the substance elicited no evidence of teratogenicity when administered orally during organogenesis period to pregnant rats or rabbits (HSDB (2005)). Since there were no data for effects on parental sexu…
Developmental	76-22-2	Camphor	T.E.S.T. (experimental value)		Screening	H	Positive for Developmental Toxicity									1
Developmental	76-22-2	Camphor	T.E.S.T. (predicted value)		QSAR Model	H	Positive for Developmental Toxicity									1
Developmental	76-22-2	Camphor	Japan		Screening	N/A	Score of N/A was assigned based on a classification of "Classification not possible"		Classification not possible	-	-								Although there is a report that camphor was used to induce abortions and it was implicated in fetal and neonatal death (PIMs: Camphor (PIM 095)), the details are unknown. It was also reported that the substance elicited no evidence of teratogenicity when administered orally during organogenesis period to pregnant rats or rabbits (HSDB (2005)). Since there were no data for effects on parental sexu…
Neurotoxicity Repeat Exposure	76-22-2	Camphor	Japan		Screening	H	Score of H was assigned based on a hazard code of H372		Category 1 (nervous system, liver)	H372	Cause damage to organs through prolonged or repeated exposure (nervous system, liver)								An illness resembling Reye's syndrome with coma and hepatomegaly was reported in a child who had been chronically administered the substance (PIMs (1988), HSDB (2005)). In a woman who regularly ingested the substance, hepatomegaly was found, with granulomas, necrosis and eosinophils apparent on biopsy (HSDB (2005)). In addition, headache, dyspnea, coma were reported as symptoms caused by occupati…
Neurotoxicity Single Exposure	76-22-2	Camphor	Japan		Screening	H	Score of H was assigned based on a hazard code of H370		Category 1 (central nervous system)	H370	Causes damage to organs (central nervous system)								There are numerous reports of cases describing serious symptoms which resulted in death or hospitalization after camphor ingestion (PIMs (1988), HSDB (2005)). Characteristic symptoms include nausea, convulsions, coma, seizures or grand-mal seizures, status epilepticus, and visual disturbances. In some cases, restlessness, confusion or delirium can occur (HSDB (2005)). Since the substance is repor…
Systemic Toxicity Repeat Exposure	76-22-2	Camphor	Japan		Screening	H	Score of H was assigned based on a hazard code of H372		Category 1 (nervous system, liver)	H372	Cause damage to organs through prolonged or repeated exposure (nervous system, liver)								An illness resembling Reye's syndrome with coma and hepatomegaly was reported in a child who had been chronically administered the substance (PIMs (1988), HSDB (2005)). In a woman who regularly ingested the substance, hepatomegaly was found, with granulomas, necrosis and eosinophils apparent on biopsy (HSDB (2005)). In addition, headache, dyspnea, coma were reported as symptoms caused by occupati…
Systemic Toxicity Repeat Exposure	76-22-2	Camphor	New Zealand		Screening	M	Score was assigned based on a category of Category 6.9B (Category 2).	oral	Category 6.9B (Category 2)		Harmful to human target organs or systems								EndPoint: LOAEL<br>Primary Organ: Neurotoxicity (nervous system)<br>Main risks and target organs - Central nervous system (CNS) and kidney: convulsions followed by depression, and renal damage may occur after intake of relatively small amounts of camphor may occur. The main risks are apnoea, asystole, and severe post-convulsive coma. Toxic effects appear after the ingestion of approximately 2 g (…
Systemic Toxicity Repeat Exposure	76-22-2	Camphor	New Zealand		Screening	M	Score was assigned based on a category of Category 6.9B (Category 2).	oral	Category 6.9B (Category 2)		Harmful to human target organs or systems								EndPoint: <br>Primary Organ: <br>
Skin Sensitization	76-22-2	Camphor	New Zealand		Screening	M	Score was assigned based on a category of Category 6.5B (Category 1).	contact	Category 6.5B (Category 1)		Contact sensitisers								SPECIES: <br>RESULT: Contact allergy and sensory irritation have been reported. <br>REFERENCE SOURCE: [Rumack BH: POISINDEX(R) Information System. Micromedex, Inc., Englewood, CO, 2002; CCIS Volume 113, edition exp August, 2002. Hall AH &amp; Rumack BH (Eds):TOMES(R) Information System. Micromedex, Inc., Englewood, CO, 2002; CCIS Volume 113, edition exp August, 2002.] **PEER REVIEWED**<br>[HSDB]<…
Skin Sensitization	76-22-2	Camphor	New Zealand		Screening	M	Score was assigned based on a category of Category 6.5B (Category 1).	contact	Category 6.5B (Category 1)		Contact sensitisers
Skin Sensitization	76-22-2	Camphor	Japan		Screening	N/A	Score of N/A was assigned based on a classification of "Classification not possible"		Classification not possible	-	-								With chronic dermal exposure to the substance, contact dermatitis can occur as well as allergic responses (HSDB (2005)). Classification was not possible due to lack of other sufficient data.
Skin Irritation	76-22-2	Camphor	New Zealand		Screening	M	Score was assigned based on a category of Category 6.3B (Category 3).		Category 6.3B (Category 3)		Mildly irritating to the skin								<br>SPECIES:<br>RESULT: Irritating<br>REFERENCE SOURCE: (Cooper, Peter, Poisoning by Drugs and Chemicals, Plants and Animals. Chicago, Illinois Year Book Medical Publishers, Inc., 1974 . Plunkett, E.R., Handbook of Industrial Toxicology, Third Edition. New York: Chemical Publishing Company, Inc., 1987. Proctor, N.H. and Hughes, J.P., Chemical Hazards of the Workplace. Lippincott Company, 1978.) […
Skin Irritation	76-22-2	Camphor	New Zealand		Screening	M	Score was assigned based on a category of Category 6.3B (Category 3).		Category 6.3B (Category 3)		Mildly irritating to the skin
Skin Irritation	76-22-2	Camphor	Japan		Screening	N/A	Score of N/A was assigned based on a classification of "Classification not possible"		Classification not possible	-	-								Although there is a report that application to the skin of volunteers as a 20% solution in alcohol produced sensations of irritation and pain (HSDB (2005)), classification was not possible due to lack of sufficient data.
Eye Irritation	76-22-2	Camphor	New Zealand		Screening	H	Score was assigned based on a category of Category 6.4A (Category 2A).		Category 6.4A (Category 2A)		Irritating to the eye								SPECIES:<br>RESULT: Camphor is an eye irritant. Keratitis is normally transient. <br>REFERENCE SOURCE:(Camphor (PIM 095))<br>[INCHEM]<br><br>
Eye Irritation	76-22-2	Camphor	New Zealand		Screening	H	Score was assigned based on a category of Category 6.4A (Category 2A).		Category 6.4A (Category 2A)		Irritating to the eye
Eye Irritation	76-22-2	Camphor	Japan		Screening	M	Score of M was assigned based on a hazard code of H320		Category 2B	H320	Causes eye irritation								There is a report that camphor may be somewhat irritating to the eyes, but no serious injuries have been reported (ACGIH (2001), PIMs (1988)) and the substance is classified as "Eye irr" by ACGIH (ACGIH-TLV (2005)). Based on these data, the substance was classified into Category 2B.
Acute Aquatic Toxicity	76-22-2	Camphor	Japan		Screening	M	Score of M was assigned based on a hazard code of H402		Category 3	H402	Harmful to aquatic life								Classified into Category 3 from its 96h-LC50 = 35 mg/L for fish (Zebrafish) (HSDB, 2005).
Acute Aquatic Toxicity	76-22-2	Camphor	DSL		Screening	L	Score of L was assigned based on a category of "Not Inherently_Toxic_to_Aquatic_Organisms"		Not Inherently_Toxic_to_Aquatic_Organisms
Acute Aquatic Toxicity	76-22-2	Camphor	T.E.S.T. (experimental value)		Screening	L	96 hr Fathead minnow LC50 (110.049 mg/kg) > 100 mg/L									110	mg/L
Acute Aquatic Toxicity	76-22-2	Camphor	ToxVal	ECHA IUCLID	Screening	L	LC50 > 100 mg/L	-				4	days	fathead minnow	LC50	110	mg/L	-
Acute Aquatic Toxicity	76-22-2	Camphor	T.E.S.T. (predicted value)		QSAR Model	M	10 mg/L <= 48 hr Daphnia magna LC50 (17.978 mg/L) <= 100 mg/L									17.98	mg/L
Acute Aquatic Toxicity	76-22-2	Camphor	T.E.S.T. (predicted value)		QSAR Model	L	96 hr Fathead minnow LC50 (103.080 mg/kg) > 100 mg/L									103	mg/L
Chronic Aquatic Toxicity	76-22-2	Camphor	New Zealand		Screening	H	Score was assigned based on a category of Category 9.1B (Category 2).	algal	Category 9.1B (Category 2)		Very ecotoxic in the aquatic environment								SPECIES: Green algae TYPE OF EXPOSURE: DURATION: 96 hr ENDPOINT: EC50 (Growth) VALUE: Log 96-h EC50 (mM/L) = 1.466 - 0.885 log Kow = 9.08 mg/l REFERENCE SOURCE: [ECOSAR] Bioccumulative: No Rapidly Degradable: No SMILES : O=C(C(C(C1C2)(C)C)(C2)C)C1 CHEM : Bicyclo 2.2.1 heptan-2-one, 1,7,7-trimethyl- MOL FOR: C10 H16 O1 MOL WT : 152.24 --------------------------- BIOWIN v4.00 Results --------------…
Chronic Aquatic Toxicity	76-22-2	Camphor	New Zealand		Screening	H	Score was assigned based on a category of Category 9.1B (Category 2).	fish	Category 9.1B (Category 2)		Very ecotoxic in the aquatic environment								SPECIES: Fish, Sheepshead Minnow (marine) TYPE OF EXPOSURE: DURATION: 96 hr ENDPOINT: LC50 (Mortality) VALUE: Log LC50 (mM/L) = 0.69 - 0.73 log Kow = 4.5 mg/l REFERENCE SOURCE: [ECOSAR] REMARK: Ecosar Class: Neutral organics Bioccumulative: No Rapidly Degradable: No SMILES : O=C(C(C(C1C2)(C)C)(C2)C)C1 CHEM : Bicyclo 2.2.1 heptan-2-one, 1,7,7-trimethyl- MOL FOR: C10 H16 O1 MOL WT : 152.24 --------…
Chronic Aquatic Toxicity	76-22-2	Camphor	New Zealand		Screening	H	Score was assigned based on a category of Category 9.1B (Category 2).	algal	Category 9.1B (Category 2)		Very ecotoxic in the aquatic environment
Chronic Aquatic Toxicity	76-22-2	Camphor	New Zealand		Screening	H	Score was assigned based on a category of Category 9.1B (Category 2).	fish	Category 9.1B (Category 2)		Very ecotoxic in the aquatic environment
Chronic Aquatic Toxicity	76-22-2	Camphor	New Zealand		Screening	M	Score was assigned based on a category of Category 9.1C (Category 3).	crustacean	Category 9.1C (Category 3)		Harmful in the aquatic environment								SPECIES: Daphnid<br>TYPE OF EXPOSURE:<br>DURATION: 48 hr<br>ENDPOINT: LC50 (Mortality)<br>VALUE: Log LC50 (mM/L) = 1.72 - 0.91 log Kow = 13.68 mg/l<br>REFERENCE SOURCE: [ECOSAR]<br><br>Bioccumulative: No<br>Rapidly Degradable: No<br>SMILES : O=C(C(C(C1C2)(C)C)(C2)C)C1<br>CHEM : Bicyclo 2.2.1 heptan-2-one, 1,7,7-trimethyl-<br>MOL FOR: C10 H16 O1 <br>MOL WT : 152.24<br>--------------------------- B…
Chronic Aquatic Toxicity	76-22-2	Camphor	New Zealand		Screening	M	Score was assigned based on a category of Category 9.1C (Category 3).	crustacean	Category 9.1C (Category 3)		Harmful in the aquatic environment
Chronic Aquatic Toxicity	76-22-2	Camphor	Japan		Screening	L	Score of L was assigned based on a classification of "Not classified"		Not classified	-	-								Classified into Not classified since it is rapidly degradable (BOD degradation rate: 94% (Biodegradation and Bioconcentration of Existing Chemical Substances under the Chemical Substances Control Law, 1994)) and low bioaccumulative potential is estimated (log Kow = 2.36 (PHYSPROP Database, 2009)).
Chronic Aquatic Toxicity	76-22-2	Camphor	Denmark		QSAR Model	M	10 mg/L < Predicted LC50 <= 100 mg/L (fish, daphnia, or algae) and either biodegradation was "not ready", or BCF >= 500		Chron3		Harmful to aquatic life with long-lasting effects
Acute Mammalian Toxicity Oral	99-48-9	Carveol	ChemIDplus		Screening	L	Oral LD50 > 2000 mg/kg	oral								3000	mg/kg
Acute Mammalian Toxicity Oral	99-48-9	Carveol	T.E.S.T. (experimental value)		Screening	L	Oral rat LD50 (3003 mg/kg) > 2000 mg/kg									3003	mg/kg
Acute Mammalian Toxicity Oral	99-48-9	Carveol	ToxVal	EFSA2	Screening	L	Oral LD50 > 2000 mg/kg	oral						rat	LD50	3000	mg/kg	EFSA Group 09 Rev 5 Acute Toxicity (Keating, 1972) (Keating, 1972)
Acute Mammalian Toxicity Oral	99-48-9	Carveol	T.E.S.T. (predicted value)		QSAR Model	M	300 mg/kg < Oral rat LD50 (1678 mg/kg) <=2000 mg/kg									1678	mg/kg
Genotoxicity Mutagenicity	99-48-9	Carveol	T.E.S.T. (predicted value)		QSAR Model	L	Negative for Mutagenicity
Genotoxicity Mutagenicity	99-48-9	Carveol	ToxVal		QSAR Model	L	Score of L was assigned based on a genetox call of "pred non gentox"				pred non gentox
Endocrine Disruption	99-48-9	Carveol	T.E.S.T. (predicted value)		QSAR Model	L	Negative for Estrogen Receptor Binding
Endocrine Disruption	99-48-9	Carveol	T.E.S.T. (predicted value)		QSAR Model	N/A	Estrogen Receptor RBA could not be predicted using T.E.S.T.
Developmental	99-48-9	Carveol	T.E.S.T. (predicted value)		QSAR Model	H	Positive for Developmental Toxicity									1
Acute Aquatic Toxicity	99-48-9	Carveol	DSL		Screening	L	Score of L was assigned based on a category of "Not Inherently_Toxic_to_Aquatic_Organisms"		Not Inherently_Toxic_to_Aquatic_Organisms
Acute Aquatic Toxicity	99-48-9	Carveol	T.E.S.T. (predicted value)		QSAR Model	H	1 mg/L <= 96 hr Fathead minnow LC50 (5.493 mg/L) <= 10 mg/L									5.49	mg/L
Acute Aquatic Toxicity	99-48-9	Carveol	T.E.S.T. (predicted value)		QSAR Model	H	1 mg/L <= 48 hr Daphnia magna LC50 (2.466 mg/L) <= 10 mg/L									2.47	mg/L
Acute Mammalian Toxicity Oral	562-74-3	4-Methyl-1-(propan-2-yl)cyclohex-3-en-1-ol	ChemIDplus		Screening	M	300 mg/kg < Oral LD50 <=2000 mg/kg	oral								1016	mg/kg
Acute Mammalian Toxicity Oral	562-74-3	4-Methyl-1-(propan-2-yl)cyclohex-3-en-1-ol	ChemIDplus		Screening	M	300 mg/kg < Oral LD50 <=2000 mg/kg	oral								1300	mg/kg
Acute Mammalian Toxicity Oral	562-74-3	4-Methyl-1-(propan-2-yl)cyclohex-3-en-1-ol	ToxVal	EFSA2	Screening	M	300 mg/kg < Oral LD50 <=2000 mg/kg	oral						rat	LD50	1300	mg/kg	EFSA Group 18 Rev 3 Acute Toxicity Data (Moreno, 1977) (Moreno, 1977)
Acute Mammalian Toxicity Oral	562-74-3	4-Methyl-1-(propan-2-yl)cyclohex-3-en-1-ol	New Zealand		Screening	L	Score was assigned based on a category of Category 6.1E (Category 5).	oral	Category 6.1E (Category 5)		Acutely toxic					4.39	g/kg bw		SPECIES: Rat<br>ENDPOINT: LD50<br>VALUE: 4.39 g/kg bw (= 4390 mg/kg)<br>REFERENCE SOURCE: (CCOHS-RTECS: WZ6870000,2001: Food and Cosmetics Toxicology 14, 877, 1976).
Acute Mammalian Toxicity Oral	562-74-3	4-Methyl-1-(propan-2-yl)cyclohex-3-en-1-ol	ToxVal	EFSA	Screening	L	Oral LD50 > 2000 mg/kg	oral						rat	LD50	> 2000	mg/kg	Conclusion on the peer review of the pesticide risk assessment of the active substance extract from tea tree
Acute Mammalian Toxicity Oral	562-74-3	4-Methyl-1-(propan-2-yl)cyclohex-3-en-1-ol	Denmark		QSAR Model	M	300 < Estimated toxicity <= 2000 mg/kg body weight		AcuteTox4		Harmful if swallowed
Acute Mammalian Toxicity Oral	562-74-3	4-Methyl-1-(propan-2-yl)cyclohex-3-en-1-ol	ToxVal	EFSA	Screening	I	Oral LD50 does not provide enough information to assign a score	oral						rat	LD50	> 1682	mg/kg	Conclusion on the peer review of the pesticide risk assessment of the active substance extract from tea tree
Acute Mammalian Toxicity Dermal	562-74-3	4-Methyl-1-(propan-2-yl)cyclohex-3-en-1-ol	ChemIDplus		Screening	L	Dermal LD50 > 2000 mg/kg	skin								> 2500	mg/kg
Genotoxicity Mutagenicity	562-74-3	4-Methyl-1-(propan-2-yl)cyclohex-3-en-1-ol	ToxVal		QSAR Model	L	Score of L was assigned based on a genetox call of "pred non gentox"				pred non gentox
Reproductive	562-74-3	4-Methyl-1-(propan-2-yl)cyclohex-3-en-1-ol	ToxVal	EFSA	Screening	M	50.0 mg/kg-day < Oral NOAEL <= 250.0 mg/kg-day	oral						rat	NOAEL	250	mg/kg-day	Scientific Opinion on the safety and efficacy of aliphatic, alicyclic and aromatic saturated and unsaturated tertiary alcohols and esters with esters containing tertiary alcohols ethers (chemical group 6) when used as flavourings for all animal species
Skin Irritation	562-74-3	4-Methyl-1-(propan-2-yl)cyclohex-3-en-1-ol	New Zealand		Screening	M	Score was assigned based on a category of Category 6.3B (Category 3).		Category 6.3B (Category 3)		Mildly irritating to the skin								SPECIES: <br>RESULT: Irritant<br>REFERENCE SOURCE: ChemID
Eye Irritation	562-74-3	4-Methyl-1-(propan-2-yl)cyclohex-3-en-1-ol	New Zealand		Screening	H	Score was assigned based on a category of Category 6.4A (Category 2A).		Category 6.4A (Category 2A)		Irritating to the eye								SPECIES: <br>RESULT: Irritant<br>REFERENCE SOURCE: ChemID
Acute Aquatic Toxicity	562-74-3	4-Methyl-1-(propan-2-yl)cyclohex-3-en-1-ol	DSL		Screening	L	Score of L was assigned based on a category of "Not Inherently_Toxic_to_Aquatic_Organisms"		Not Inherently_Toxic_to_Aquatic_Organisms
Chronic Aquatic Toxicity	562-74-3	4-Methyl-1-(propan-2-yl)cyclohex-3-en-1-ol	Denmark		QSAR Model	VH	Predicted LC50 < 1 mg/L (fish, daphnia, or algae) and either biodegradation was "not ready", or BCF >= 500		Chron1		Very toxic to aquatic life with long-lasting effects
Acute Mammalian Toxicity Oral	99-49-0	dl-Carvone	ChemIDplus		Screening	M	300 mg/kg < Oral LD50 <=2000 mg/kg	oral								766	mg/kg
Acute Mammalian Toxicity Oral	99-49-0	dl-Carvone	ChemIDplus		Screening	M	300 mg/kg < Oral LD50 <=2000 mg/kg	oral								1640	mg/kg
Acute Mammalian Toxicity Oral	99-49-0	dl-Carvone	New Zealand		Screening	M	Score was assigned based on a category of Category 6.1D (Category 4).	oral	Category 6.1D (Category 4)		Acutely toxic								R PHRASE: R 22 [Company Data]<br>
Acute Mammalian Toxicity Oral	99-49-0	dl-Carvone	T.E.S.T. (experimental value)		Screening	M	300 mg/kg < Oral rat LD50 (1640 mg/kg) <=2000 mg/kg									1640	mg/kg
Acute Mammalian Toxicity Oral	99-49-0	dl-Carvone	Denmark		QSAR Model	M	300 < Estimated toxicity <= 2000 mg/kg body weight		AcuteTox4		Harmful if swallowed
Acute Mammalian Toxicity Oral	99-49-0	dl-Carvone	T.E.S.T. (predicted value)		QSAR Model	M	300 mg/kg < Oral rat LD50 (1635 mg/kg) <=2000 mg/kg									1635	mg/kg
Genotoxicity Mutagenicity	99-49-0	dl-Carvone	ToxVal		Screening	VH	Score of VH was assigned based on a genetox call of "clastogen"				clastogen
Genotoxicity Mutagenicity	99-49-0	dl-Carvone	T.E.S.T. (experimental value)		Screening	L	Negative for Mutagenicity
Genotoxicity Mutagenicity	99-49-0	dl-Carvone	T.E.S.T. (predicted value)		QSAR Model	L	Negative for Mutagenicity
Endocrine Disruption	99-49-0	dl-Carvone	T.E.S.T. (predicted value)		QSAR Model	L	Negative for Estrogen Receptor Binding
Endocrine Disruption	99-49-0	dl-Carvone	T.E.S.T. (predicted value)		QSAR Model	N/A	Estrogen Receptor RBA could not be predicted using T.E.S.T.
Reproductive	99-49-0	dl-Carvone	Denmark		QSAR Model	M	Positive prediction in at least one model (human teratogenicity, Drosophila melanogaster SLR, or rodent dominant lethal) and not predicted negative for teratogenicity		Repr2		Suspected of damaging fertility or the unborn child
Developmental	99-49-0	dl-Carvone	T.E.S.T. (predicted value)		QSAR Model	H	Positive for Developmental Toxicity									1
Acute Aquatic Toxicity	99-49-0	dl-Carvone	DSL		Screening	L	Score of L was assigned based on a category of "Not Inherently_Toxic_to_Aquatic_Organisms"		Not Inherently_Toxic_to_Aquatic_Organisms
Acute Aquatic Toxicity	99-49-0	dl-Carvone	T.E.S.T. (predicted value)		QSAR Model	H	1 mg/L <= 96 hr Fathead minnow LC50 (5.573 mg/L) <= 10 mg/L									5.57	mg/L
Acute Aquatic Toxicity	99-49-0	dl-Carvone	T.E.S.T. (predicted value)		QSAR Model	H	1 mg/L <= 48 hr Daphnia magna LC50 (1.802 mg/L) <= 10 mg/L									1.80	mg/L
Acute Mammalian Toxicity Oral	97-42-7	Carvyl acetate	ToxVal	EFSA2	Screening	L	Oral LD50 > 2000 mg/kg	oral						rat	LD50	> 5000	mg/kg	EFSA Group 09 Rev 5 Acute Toxicity (Levenstein, 1976) (Levenstein, 1976)
Acute Mammalian Toxicity Oral	97-42-7	Carvyl acetate	T.E.S.T. (predicted value)		QSAR Model	L	Oral rat LD50 (2942 mg/kg) > 2000 mg/kg									2942	mg/kg
Genotoxicity Mutagenicity	97-42-7	Carvyl acetate	T.E.S.T. (experimental value)		Screening	L	Negative for Mutagenicity
Genotoxicity Mutagenicity	97-42-7	Carvyl acetate	T.E.S.T. (predicted value)		QSAR Model	L	Negative for Mutagenicity
Genotoxicity Mutagenicity	97-42-7	Carvyl acetate	ToxVal		QSAR Model	L	Score of L was assigned based on a genetox call of "pred non gentox"				pred non gentox
Endocrine Disruption	97-42-7	Carvyl acetate	T.E.S.T. (predicted value)		QSAR Model	L	Negative for Estrogen Receptor Binding
Endocrine Disruption	97-42-7	Carvyl acetate	T.E.S.T. (predicted value)		QSAR Model	N/A	Estrogen Receptor RBA could not be predicted using T.E.S.T.
Developmental	97-42-7	Carvyl acetate	T.E.S.T. (predicted value)		QSAR Model	H	Positive for Developmental Toxicity									1
Acute Aquatic Toxicity	97-42-7	Carvyl acetate	DSL		Screening	L	Score of L was assigned based on a category of "Not Inherently_Toxic_to_Aquatic_Organisms"		Not Inherently_Toxic_to_Aquatic_Organisms
Acute Aquatic Toxicity	97-42-7	Carvyl acetate	T.E.S.T. (predicted value)		QSAR Model	H	1 mg/L <= 96 hr Fathead minnow LC50 (1.208 mg/L) <= 10 mg/L									1.21	mg/L
Acute Aquatic Toxicity	97-42-7	Carvyl acetate	T.E.S.T. (predicted value)		QSAR Model	H	1 mg/L <= 48 hr Daphnia magna LC50 (1.502 mg/L) <= 10 mg/L									1.50	mg/L
Acute Mammalian Toxicity Oral	619-01-2	Cyclohexanol, 2-methyl-5-(1-methylethenyl)-	ChemIDplus		Screening	L	Oral LD50 > 2000 mg/kg	oral								> 5000	mg/kg
Acute Mammalian Toxicity Oral	619-01-2	Cyclohexanol, 2-methyl-5-(1-methylethenyl)-	ToxVal	EFSA2	Screening	L	Oral LD50 > 2000 mg/kg	oral						rat	LD50	> 5000	mg/kg	EFSA Group 09 Rev 5 Acute Toxicity (Moreno, 1977) (Moreno, 1977)
Acute Mammalian Toxicity Oral	619-01-2	Cyclohexanol, 2-methyl-5-(1-methylethenyl)-	T.E.S.T. (predicted value)		QSAR Model	L	Oral rat LD50 (2042 mg/kg) > 2000 mg/kg									2042	mg/kg
Acute Mammalian Toxicity Dermal	619-01-2	Cyclohexanol, 2-methyl-5-(1-methylethenyl)-	ChemIDplus		Screening	L	Dermal LD50 > 2000 mg/kg	skin								> 5000	mg/kg
Genotoxicity Mutagenicity	619-01-2	Cyclohexanol, 2-methyl-5-(1-methylethenyl)-	T.E.S.T. (predicted value)		QSAR Model	L	Negative for Mutagenicity
Genotoxicity Mutagenicity	619-01-2	Cyclohexanol, 2-methyl-5-(1-methylethenyl)-	ToxVal		QSAR Model	L	Score of L was assigned based on a genetox call of "pred non gentox"				pred non gentox
Endocrine Disruption	619-01-2	Cyclohexanol, 2-methyl-5-(1-methylethenyl)-	T.E.S.T. (predicted value)		QSAR Model	L	Negative for Estrogen Receptor Binding
Endocrine Disruption	619-01-2	Cyclohexanol, 2-methyl-5-(1-methylethenyl)-	T.E.S.T. (predicted value)		QSAR Model	N/A	Estrogen Receptor RBA could not be predicted using T.E.S.T.
Developmental	619-01-2	Cyclohexanol, 2-methyl-5-(1-methylethenyl)-	T.E.S.T. (predicted value)		QSAR Model	H	Positive for Developmental Toxicity									1
Acute Aquatic Toxicity	619-01-2	Cyclohexanol, 2-methyl-5-(1-methylethenyl)-	DSL		Screening	L	Score of L was assigned based on a category of "Not Inherently_Toxic_to_Aquatic_Organisms"		Not Inherently_Toxic_to_Aquatic_Organisms
Acute Aquatic Toxicity	619-01-2	Cyclohexanol, 2-methyl-5-(1-methylethenyl)-	T.E.S.T. (predicted value)		QSAR Model	H	1 mg/L <= 96 hr Fathead minnow LC50 (9.915 mg/L) <= 10 mg/L									9.91	mg/L
Acute Aquatic Toxicity	619-01-2	Cyclohexanol, 2-methyl-5-(1-methylethenyl)-	T.E.S.T. (predicted value)		QSAR Model	H	1 mg/L <= 48 hr Daphnia magna LC50 (6.657 mg/L) <= 10 mg/L									6.66	mg/L
Acute Mammalian Toxicity Oral	20777-49-5	(-)-Dihydrocarvyl acetate	ChemIDplus		Screening	L	Oral LD50 > 2000 mg/kg	oral								> 5000	mg/kg
Acute Mammalian Toxicity Oral	20777-49-5	(-)-Dihydrocarvyl acetate	ToxVal	EFSA2	Screening	L	Oral LD50 > 2000 mg/kg	oral						rat	LD50	> 5000	mg/kg	EFSA Group 09 Rev 5 Acute Toxicity (Moreno, 1980) (Moreno, 1980)
Acute Mammalian Toxicity Oral	20777-49-5	(-)-Dihydrocarvyl acetate	T.E.S.T. (predicted value)		QSAR Model	L	Oral rat LD50 (2171 mg/kg) > 2000 mg/kg									2171	mg/kg
Acute Mammalian Toxicity Dermal	20777-49-5	(-)-Dihydrocarvyl acetate	ChemIDplus		Screening	L	Dermal LD50 > 2000 mg/kg	skin								> 5000	mg/kg
Genotoxicity Mutagenicity	20777-49-5	(-)-Dihydrocarvyl acetate	T.E.S.T. (predicted value)		QSAR Model	L	Negative for Mutagenicity
Endocrine Disruption	20777-49-5	(-)-Dihydrocarvyl acetate	T.E.S.T. (predicted value)		QSAR Model	L	Negative for Estrogen Receptor Binding
Endocrine Disruption	20777-49-5	(-)-Dihydrocarvyl acetate	T.E.S.T. (predicted value)		QSAR Model	N/A	Estrogen Receptor RBA could not be predicted using T.E.S.T.
Developmental	20777-49-5	(-)-Dihydrocarvyl acetate	T.E.S.T. (predicted value)		QSAR Model	H	Positive for Developmental Toxicity									1
Acute Aquatic Toxicity	20777-49-5	(-)-Dihydrocarvyl acetate	DSL		Screening	L	Score of L was assigned based on a category of "Not Inherently_Toxic_to_Aquatic_Organisms"		Not Inherently_Toxic_to_Aquatic_Organisms
Acute Aquatic Toxicity	20777-49-5	(-)-Dihydrocarvyl acetate	T.E.S.T. (predicted value)		QSAR Model	H	1 mg/L <= 96 hr Fathead minnow LC50 (3.342 mg/L) <= 10 mg/L									3.34	mg/L
Acute Aquatic Toxicity	20777-49-5	(-)-Dihydrocarvyl acetate	T.E.S.T. (predicted value)		QSAR Model	H	1 mg/L <= 48 hr Daphnia magna LC50 (3.430 mg/L) <= 10 mg/L									3.43	mg/L
Acute Mammalian Toxicity Oral	118-61-6	Ethyl salicylate	ChemIDplus		Screening	M	300 mg/kg < Oral LD50 <=2000 mg/kg	oral								1320	mg/kg
Acute Mammalian Toxicity Oral	118-61-6	Ethyl salicylate	New Zealand		Screening	M	Score was assigned based on a category of Category 6.1D (Category 4).	oral	Category 6.1D (Category 4)		Acutely toxic								R PHRASE: R 22 [Company Data]<br>
Acute Mammalian Toxicity Oral	118-61-6	Ethyl salicylate	T.E.S.T. (experimental value)		Screening	M	300 mg/kg < Oral rat LD50 (1320 mg/kg) <=2000 mg/kg									1320	mg/kg
Acute Mammalian Toxicity Oral	118-61-6	Ethyl salicylate	ToxVal	EFSA2	Screening	M	300 mg/kg < Oral LD50 <=2000 mg/kg	oral						rat	LD50	1320	mg/kg	EFSA Group 20 Rev. 4 Oral acute toxicity data (Moreno, 1976x) (Moreno, 1976x)
Acute Mammalian Toxicity Oral	118-61-6	Ethyl salicylate	Denmark		QSAR Model	M	300 < Estimated toxicity <= 2000 mg/kg body weight		AcuteTox4		Harmful if swallowed
Acute Mammalian Toxicity Oral	118-61-6	Ethyl salicylate	T.E.S.T. (predicted value)		QSAR Model	M	300 mg/kg < Oral rat LD50 (1945 mg/kg) <=2000 mg/kg									1945	mg/kg
Genotoxicity Mutagenicity	118-61-6	Ethyl salicylate	ToxVal		QSAR Model	VH	Score of VH was assigned based on a genetox call of "pred clastogen"				pred clastogen
Genotoxicity Mutagenicity	118-61-6	Ethyl salicylate	T.E.S.T. (predicted value)		QSAR Model	L	Negative for Mutagenicity
Endocrine Disruption	118-61-6	Ethyl salicylate	TEDX		Screening	H	Chemical appears in TEDX (The Endocrine Disruptors Exchange) List.
Endocrine Disruption	118-61-6	Ethyl salicylate	T.E.S.T. (predicted value)		QSAR Model	H	Positive for Estrogen Receptor Binding									1
Endocrine Disruption	118-61-6	Ethyl salicylate	T.E.S.T. (predicted value)		QSAR Model	L	Does NOT bind strongly to the estrogen receptor (log10 RBA = -3.24)									1.00E-03
Developmental	118-61-6	Ethyl salicylate	T.E.S.T. (predicted value)		QSAR Model	H	Positive for Developmental Toxicity									1
Skin Irritation	118-61-6	Ethyl salicylate	New Zealand		Screening	H	Score was assigned based on a category of Category 6.3A (Category 2).		Category 6.3A (Category 2)		Irritating to the skin								R PHRASE: R 38 [Company Data]<br>
Eye Irritation	118-61-6	Ethyl salicylate	New Zealand		Screening	H	Score was assigned based on a category of Category 6.4A (Category 2A).		Category 6.4A (Category 2A)		Irritating to the eye								R PHRASE: R 36 [Company Data]<br>
Acute Aquatic Toxicity	118-61-6	Ethyl salicylate	ToxVal	ECOTOX	Authoritative	M	10 mg/kg < LC50 <=100 mg/L	Flow-through				4	days	fathead minnow	LC50	20.70	mg/L	Geiger,D.L., C.E. Northcott, D.J. Call, and L.T. Brooke (1985). Acute Toxicities of Organic Chemicals to Fathead Minnows (Pimephales promelas), Volume II. Center for Lake Superior Environmental Studies, University of Wisconsin, Superior, WI:326 p.
Acute Aquatic Toxicity	118-61-6	Ethyl salicylate	ToxVal	ECOTOX	Authoritative	M	10 mg/kg < LC50 <=100 mg/L	Flow-through				4	days	fathead minnow	LC50	19.80	mg/L	Geiger,D.L., C.E. Northcott, D.J. Call, and L.T. Brooke (1985). Acute Toxicities of Organic Chemicals to Fathead Minnows (Pimephales promelas), Volume II. Center for Lake Superior Environmental Studies, University of Wisconsin, Superior, WI:326 p.
Acute Aquatic Toxicity	118-61-6	Ethyl salicylate	ToxVal	ECOTOX	Authoritative	M	10 mg/kg < LC50 <=100 mg/L	Flow-through				4	days	fathead minnow	LC50	19.60	mg/L	Holcombe,G.W., G.L. Phipps, M.L. Knuth, and T. Felhaber (1984). The Acute Toxicity of Selected Substituted Phenols, Benzenes and Benzoic Acid Esters to Fathead Minnows Pimephales promelas. Environ. Pollut. A.35(4): 367-381
Acute Aquatic Toxicity	118-61-6	Ethyl salicylate	ToxVal	ECOTOX	Authoritative	M	10 mg/kg < LC50 <=100 mg/L	Flow-through				4	days	channel catfish	LC50	14.90	mg/L	Holcombe,G.W., G.L. Phipps, M.L. Knuth, and T. Felhaber (1984). The Acute Toxicity of Selected Substituted Phenols, Benzenes and Benzoic Acid Esters to Fathead Minnows Pimephales promelas. Environ. Pollut. A.35(4): 367-381
Acute Aquatic Toxicity	118-61-6	Ethyl salicylate	T.E.S.T. (experimental value)		Screening	M	10 mg/L <= 96 hr Fathead minnow LC50 (19.797 mg/L) <= 100 mg/L									19.80	mg/L
Acute Aquatic Toxicity	118-61-6	Ethyl salicylate	DSL		Screening	L	Score of L was assigned based on a category of "Not Inherently_Toxic_to_Aquatic_Organisms"		Not Inherently_Toxic_to_Aquatic_Organisms
Acute Aquatic Toxicity	118-61-6	Ethyl salicylate	Denmark		QSAR Model	VH	Predicted LC50 value was less than 1 mg/L (fish, daphnia, or algae), biodegradation was "ready", and BCF < 500		Acute1		Very toxic to aquatic life
Acute Aquatic Toxicity	118-61-6	Ethyl salicylate	T.E.S.T. (predicted value)		QSAR Model	M	10 mg/L <= 96 hr Fathead minnow LC50 (15.813 mg/L) <= 100 mg/L									15.81	mg/L
Acute Aquatic Toxicity	118-61-6	Ethyl salicylate	T.E.S.T. (predicted value)		QSAR Model	M	10 mg/L <= 48 hr Daphnia magna LC50 (28.172 mg/L) <= 100 mg/L									28.17	mg/L
Acute Mammalian Toxicity Oral	470-82-6	1,8-Cineol	ToxVal	EFSA2	Screening	M	300 mg/kg < Oral LD50 <=2000 mg/kg	oral						rat	LD50	1550	mg/kg	EFSA Group 23 Rev 4 Acute Toxicity Data (Brownlee, 1940) (Brownlee, 1940)
Acute Mammalian Toxicity Oral	470-82-6	1,8-Cineol	ChemIDplus		Screening	L	Oral LD50 > 2000 mg/kg	oral								2480	mg/kg
Acute Mammalian Toxicity Oral	470-82-6	1,8-Cineol	Japan		Screening	L	Score of L was assigned based on a classification of "Not classified"	oral	Not classified	-	-								Three LD50 values for rats of 1680 mg/kg bw (Reference: Brownlee (1940)), 2480 mg/kg bw (Reference: Bar & Greipentrog (1967)) and 2480 mg/kg bw (Reference: Jenner et al. (1964)) (all of the above: JECFA FAS 52 (2004)) were reported. One is equivalent to Category 4, and the other two are equivalent to "Not classified" of JIS classification criteria. Since the number of data equivalent to "Not clas…
Acute Mammalian Toxicity Oral	470-82-6	1,8-Cineol	New Zealand		Screening	L	Score was assigned based on a category of Category 6.1E (Category 5).	oral	Category 6.1E (Category 5)		Acutely toxic								classification based on parent record
Acute Mammalian Toxicity Oral	470-82-6	1,8-Cineol	T.E.S.T. (experimental value)		Screening	L	Oral rat LD50 (2479 mg/kg) > 2000 mg/kg									2479	mg/kg
Acute Mammalian Toxicity Oral	470-82-6	1,8-Cineol	ToxVal	ECHA IUCLID	Screening	L	Oral LD50 > 2000 mg/kg	oral						rat	LD50	2480	mg/kg	-
Acute Mammalian Toxicity Oral	470-82-6	1,8-Cineol	ToxVal	EFSA	Screening	L	Oral LD50 > 2000 mg/kg	oral						rat	LD50	> 2000	mg/kg	Conclusion on the peer review of the pesticide risk assessment of the active substance extract from tea tree
Acute Mammalian Toxicity Oral	470-82-6	1,8-Cineol	ToxVal	EFSA2	Screening	L	Oral LD50 > 2000 mg/kg	oral						rat	LD50	2480	mg/kg	EFSA Group 23 Rev 4 Acute Toxicity Data (BÄÂÃÂÄÂÃÂ€r and Griepentrog, 1967) (BÄÂÃÂÄÂÃÂ€r and Griepentrog, 1967)
Acute Mammalian Toxicity Oral	470-82-6	1,8-Cineol	ToxVal	EFSA2	Screening	L	Oral LD50 > 2000 mg/kg	oral						rat	LD50	2480	mg/kg	EFSA Group 23 Rev 4 Acute Toxicity Data (Jenner et al., 1964) (Jenner et al., 1964)
Acute Mammalian Toxicity Oral	470-82-6	1,8-Cineol	T.E.S.T. (predicted value)		QSAR Model	M	300 mg/kg < Oral rat LD50 (831 mg/kg) <=2000 mg/kg									831	mg/kg
Acute Mammalian Toxicity Oral	470-82-6	1,8-Cineol	ToxVal	EFSA	Screening	I	Oral LD50 does not provide enough information to assign a score	oral						rat	LD50	> 1682	mg/kg	Conclusion on the peer review of the pesticide risk assessment of the active substance extract from tea tree
Acute Mammalian Toxicity Inhalation	470-82-6	1,8-Cineol	Japan		Screening	N/A	Score of N/A was assigned based on a classification of "Classification not possible"	Inhalation: Dusts and mists	Classification not possible	-	-								No data available.
Acute Mammalian Toxicity Inhalation	470-82-6	1,8-Cineol	Japan		Screening	N/A	Score of N/A was assigned based on a classification of "Not applicable"	Inhalation: Gases	Not applicable	-	-								Liquid (GHS definition)
Acute Mammalian Toxicity Inhalation	470-82-6	1,8-Cineol	Japan		Screening	N/A	Score of N/A was assigned based on a classification of "Classification not possible"	Inhalation: Vapours	Classification not possible	-	-								No data available.
Acute Mammalian Toxicity Dermal	470-82-6	1,8-Cineol	Japan		Screening	N/A	Score of N/A was assigned based on a classification of "Classification not possible"	dermal	Classification not possible	-	-								No data available.
Carcinogenicity	470-82-6	1,8-Cineol	Japan		Screening	N/A	Score of N/A was assigned based on a classification of "Classification not possible"		Classification not possible	-	-								Insufficient data were available. As relevant information, in the 80-week oral study in male mice at the dose levels of 8 or 32 mg/kg/day, the incidences and severities in tumors of liver, lung and kidney, or malignant lymphoma in the dose groups of this substance were not significantly different from those in the control groups (JECFA FAS 52 (2004)).
Genotoxicity Mutagenicity	470-82-6	1,8-Cineol	ToxVal		Screening	VH	Score of VH was assigned based on a genetox call of "clastogen"				clastogen
Genotoxicity Mutagenicity	470-82-6	1,8-Cineol	T.E.S.T. (experimental value)		Screening	L	Negative for Mutagenicity
Genotoxicity Mutagenicity	470-82-6	1,8-Cineol	T.E.S.T. (predicted value)		QSAR Model	L	Negative for Mutagenicity
Genotoxicity Mutagenicity	470-82-6	1,8-Cineol	Japan		Screening	N/A	Score of N/A was assigned based on a classification of "Classification not possible"		Classification not possible	-	-								The classification was not possible due to lack of in vivo test data. As relevant information, as for in vitro studies, negative results in the Ames test and in the chromosome aberration test using Chinese hamster ovary cells were reported (NTP DB (Access on Oct. 2010)).
Endocrine Disruption	470-82-6	1,8-Cineol	T.E.S.T. (experimental value)		Screening	L	Negative for Estrogen Receptor Binding
Endocrine Disruption	470-82-6	1,8-Cineol	T.E.S.T. (predicted value)		QSAR Model	L	Negative for Estrogen Receptor Binding
Endocrine Disruption	470-82-6	1,8-Cineol	T.E.S.T. (predicted value)		QSAR Model	L	Does NOT bind strongly to the estrogen receptor (log10 RBA = -5.79)
Reproductive	470-82-6	1,8-Cineol	ToxVal	ECHA IUCLID	Screening	L	Oral NOAEL > 250.0 mg/kg-day	oral						rat	NOAEL	600	mg/kg-day	-
Reproductive	470-82-6	1,8-Cineol	Japan		Screening	N/A	Score of N/A was assigned based on a classification of "Classification not possible"		Classification not possible	-	-								In the developmental toxicity study in which rats were orally administered with the mixture containing this substance on the days 9 - 14 of gestation, at the highest dose, there were significant reductions in maternal body weight, placental weight, fetal and newborn body weight compared with controls. However, there were no external, visceral or skeletal anomalies, and there was no significant di…
Developmental	470-82-6	1,8-Cineol	T.E.S.T. (predicted value)		QSAR Model	H	Positive for Developmental Toxicity									1
Developmental	470-82-6	1,8-Cineol	Japan		Screening	N/A	Score of N/A was assigned based on a classification of "Classification not possible"		Classification not possible	-	-								In the developmental toxicity study in which rats were orally administered with the mixture containing this substance on the days 9 - 14 of gestation, at the highest dose, there were significant reductions in maternal body weight, placental weight, fetal and newborn body weight compared with controls. However, there were no external, visceral or skeletal anomalies, and there was no significant di…
Neurotoxicity Repeat Exposure	470-82-6	1,8-Cineol	Japan		Screening	N/A	Score of N/A was assigned based on a classification of "Classification not possible"		Classification not possible	-	-								In the 28-day gavage or feeding studies in rats and mice, centrilobular vacuolation and fatty changes of hepatocytes were found in male rats at all dose levels (converted dose level as that of 90-day study: 58.3 - 467 mg/kg/day) in the feeding study and at 600 mg/kg/day (converted dose level as that of 90-day study: 187 mg/kg/day) or more in the gavage study. In addition, cytoplasmic alterations …
Neurotoxicity Single Exposure	470-82-6	1,8-Cineol	Japan		Screening	N/A	Score of N/A was assigned based on a classification of "Classification not possible"		Classification not possible	-	-								No data available.
Systemic Toxicity Repeat Exposure	470-82-6	1,8-Cineol	ToxVal	EFSA2	Screening	M	30.0 mg/kg-day < 1 month Oral NOAEL <= 300.0 mg/kg-day	oral				28	days	rat	NOAEL	300	mg/kg-day	EFSA Group 23 Rev 4 Subacute/Subchronic/Chronic/Carcinogenicity Study Data (NTP, 1987a) (NTP, 1987a)
Systemic Toxicity Repeat Exposure	470-82-6	1,8-Cineol	ToxVal	ECHA	Screening	L	1 month Oral NOAEL > 300.0 mg/kg-day	oral				28	days	rat	NOAEL	600	mg/kg-day	-
Systemic Toxicity Repeat Exposure	470-82-6	1,8-Cineol	ToxVal	EFSA	Screening	L	1 month Oral NOAEL > 300.0 mg/kg-day	oral				28	days	mouse	NOAEL	562	mg/kg-day	Flavouring Group Evaluation 59 (FGE.59): Consideration of aliphatic and aromatic ethers evaluated by JECFA (61st meeting) structurally related to aliphatic, alicyclic and aromatic ethers including anisole derivatives evaluated by EFSA in FGE.23 (2006) (Commission Regulation (EC) No 1565/2000 of 18 July 2000)
Systemic Toxicity Repeat Exposure	470-82-6	1,8-Cineol	ToxVal	EFSA2	Screening	L	1 month Oral NOAEL > 300.0 mg/kg-day	oral				28	days	mouse	NOAEL	562	mg/kg-day	EFSA Group 23 Rev 4 Subacute/Subchronic/Chronic/Carcinogenicity Study Data (NTP, 1987b) (NTP, 1987b)
Systemic Toxicity Repeat Exposure	470-82-6	1,8-Cineol	ToxVal	EFSA2	Screening	L	1 month Oral NOAEL > 300.0 mg/kg-day	oral				28	days	mouse	NOAEL	1200	mg/kg-day	EFSA Group 23 Rev 4 Subacute/Subchronic/Chronic/Carcinogenicity Study Data (NTP, 1987b) (NTP, 1987b)
Systemic Toxicity Repeat Exposure	470-82-6	1,8-Cineol	ToxVal	EFSA2	Screening	L	1 month Oral NOAEL > 300.0 mg/kg-day	oral				28	days	rat	NOAEL	1500	mg/kg-day	EFSA Group 23 Rev 4 Subacute/Subchronic/Chronic/Carcinogenicity Study Data (NTP, 1987a) (NTP, 1987a)
Systemic Toxicity Repeat Exposure	470-82-6	1,8-Cineol	Japan		Screening	N/A	Score of N/A was assigned based on a classification of "Classification not possible"		Classification not possible	-	-								In the 28-day gavage or feeding studies in rats and mice, centrilobular vacuolation and fatty changes of hepatocytes were found in male rats at all dose levels (converted dose level as that of 90-day study: 58.3 - 467 mg/kg/day) in the feeding study and at 600 mg/kg/day (converted dose level as that of 90-day study: 187 mg/kg/day) or more in the gavage study. In addition, cytoplasmic alterations …
Systemic Toxicity Single Exposure	470-82-6	1,8-Cineol	Japan		Screening	N/A	Score of N/A was assigned based on a classification of "Classification not possible"		Classification not possible	-	-								No data available.
Skin Sensitization	470-82-6	1,8-Cineol	Japan		Screening	N/A	Score of N/A was assigned based on a classification of "Classification not possible"		Classification not possible	-	-								No data available.
Skin Irritation	470-82-6	1,8-Cineol	New Zealand		Screening	H	Score was assigned based on a category of Category 6.3A (Category 2).		Category 6.3A (Category 2)		Irritating to the skin								Classification based on the pure chemical classification and mixture rules. <br>
Skin Irritation	470-82-6	1,8-Cineol	Denmark		QSAR Model	H	Positive prediction (DK MultiCASE model for severe skin irritation vs mild skin irritation) or positive training set test (rabbit skin irritation)		SkinIrr2		Causes skin irritation
Skin Irritation	470-82-6	1,8-Cineol	Japan		Screening	N/A	Score of N/A was assigned based on a classification of "Classification not possible"		Classification not possible	-	-								No data were available. As relevant notes, in the skin irritation tests using rabbit (OECD TG 404), the primary skin irritation index value (PII) of 1,4-Epoxy-p-menthane, isomer of the substance, was 2.25 (ECETOC TR66 (1995)).
Eye Irritation	470-82-6	1,8-Cineol	New Zealand		Screening	H	Score was assigned based on a category of Category 6.4A (Category 2A).		Category 6.4A (Category 2A)		Irritating to the eye								Classification based on the pure chemical classification and mixture rules. <br>
Eye Irritation	470-82-6	1,8-Cineol	Japan		Screening	N/A	Score of N/A was assigned based on a classification of "Classification not possible"		Classification not possible	-	-								No data were available. As relevant notes, contact of the liquid with human eyes causes severe pain and blepharospasm (HSDB (2002)).
Acute Aquatic Toxicity	470-82-6	1,8-Cineol	ToxVal	ECOTOX	Authoritative	L	LC50 > 100 mg/L	Flow-through				4	days	fathead minnow	LC50	102	mg/L	Geiger,D.L., D.J. Call, and L.T. Brooke (1988). Acute Toxicities of Organic Chemicals to Fathead Minnows (Pimephales promelas) Volume IV. Center for Lake Superior Environmental Studies, University of Wisconsin, Superior, WI4:355 p.
Acute Aquatic Toxicity	470-82-6	1,8-Cineol	DSL		Screening	L	Score of L was assigned based on a category of "Not Inherently_Toxic_to_Aquatic_Organisms"		Not Inherently_Toxic_to_Aquatic_Organisms
Acute Aquatic Toxicity	470-82-6	1,8-Cineol	Japan		Screening	L	Score of L was assigned based on a classification of "Not classified"		Not classified	-	-								Classified as "Not classified" from its 96h-LC50 = 102 mg/L for fish (Pimephales promelas) (AQUIRE, 2011).
Acute Aquatic Toxicity	470-82-6	1,8-Cineol	T.E.S.T. (experimental value)		Screening	L	96 hr Fathead minnow LC50 (101.932 mg/kg) > 100 mg/L									101.93	mg/L
Acute Aquatic Toxicity	470-82-6	1,8-Cineol	T.E.S.T. (predicted value)		QSAR Model	M	10 mg/L <= 48 hr Daphnia magna LC50 (25.646 mg/L) <= 100 mg/L									25.65	mg/L
Acute Aquatic Toxicity	470-82-6	1,8-Cineol	T.E.S.T. (predicted value)		QSAR Model	L	96 hr Fathead minnow LC50 (124.256 mg/kg) > 100 mg/L									124.26	mg/L
Chronic Aquatic Toxicity	470-82-6	1,8-Cineol	Japan		Screening	L	Score of L was assigned based on a classification of "Not classified"		Not classified	-	-								Classified as "Not classified" since its acute toxicity is "Not Classified" and it is not non-water soluble (water solubility: 3500 mg/L (PHYSPROP Database, 2011)).
Chronic Aquatic Toxicity	470-82-6	1,8-Cineol	Denmark		QSAR Model	M	10 mg/L < Predicted LC50 <= 100 mg/L (fish, daphnia, or algae) and either biodegradation was "not ready", or BCF >= 500		Chron3		Harmful to aquatic life with long-lasting effects
Acute Mammalian Toxicity Oral	4695-62-9	d-Fenchone	ChemIDplus		Screening	L	Oral LD50 > 2000 mg/kg	oral								6160	mg/kg
Genotoxicity Mutagenicity	4695-62-9	d-Fenchone	ToxVal		QSAR Model	L	Score of L was assigned based on a genetox call of "pred non gentox"				pred non gentox
Reproductive	4695-62-9	d-Fenchone	Denmark		QSAR Model	M	Positive prediction in at least one model (human teratogenicity, Drosophila melanogaster SLR, or rodent dominant lethal) and not predicted negative for teratogenicity		Repr2		Suspected of damaging fertility or the unborn child
Acute Aquatic Toxicity	4695-62-9	d-Fenchone	DSL		Screening	L	Score of L was assigned based on a category of "Not Inherently_Toxic_to_Aquatic_Organisms"		Not Inherently_Toxic_to_Aquatic_Organisms
Chronic Aquatic Toxicity	4695-62-9	d-Fenchone	Denmark		QSAR Model	H	1 mg/L < Predicted LC50 <= 10 mg/L (fish, daphnia, or algae) and either biodegradation was "not ready", or BCF >= 500		Chron2		Toxic to aquatic life with long-lasting effects
Acute Mammalian Toxicity Oral	106-35-4	3-Heptanone	ChemIDplus		Screening	L	Oral LD50 > 2000 mg/kg	oral								2760	mg/kg
Acute Mammalian Toxicity Oral	106-35-4	3-Heptanone	Japan		Screening	L	Score of L was assigned based on a classification of "Not classified"	oral	Not classified	-	-								Based on a report of an LD50 value of 2,760 mg/kg (PATTY (6th, 2012), ACGIH (7th, 2001)) for rats, it was classified as "Not classified" (Category 5 in UN GHS classification).
Acute Mammalian Toxicity Oral	106-35-4	3-Heptanone	T.E.S.T. (experimental value)		Screening	L	Oral rat LD50 (2759 mg/kg) > 2000 mg/kg									2759	mg/kg
Acute Mammalian Toxicity Oral	106-35-4	3-Heptanone	ToxVal	EFSA2	Screening	L	Oral LD50 > 2000 mg/kg	oral						rat	LD50	2760	mg/kg	EFSA Group 07 Rev 5 Acute Toxicity Data Smyth et al. (1949) Smyth et al. (1949)
Acute Mammalian Toxicity Oral	106-35-4	3-Heptanone	T.E.S.T. (predicted value)		QSAR Model	L	Oral rat LD50 (2991 mg/kg) > 2000 mg/kg									2991	mg/kg
Acute Mammalian Toxicity Inhalation	106-35-4	3-Heptanone	ECHA CLP		Authoritative	M	Score of M was assigned based on a hazard code of H332	inhalation	Acute Tox. 4	H332	Harmful if inhaled
Acute Mammalian Toxicity Inhalation	106-35-4	3-Heptanone	Canada		Screening	M	Score of M was assigned based on a hazard code of H332	inhalation	Acute toxicity - inhalation - Category 4	H332	Harmful if inhaled								Comments: Available data indicate that the LC50 of ethyl butyl ketone is less than 1868 mg/L/4h and more than 9,34 mg/L/4h. Inhalation acute toxicity (H332) classification was established with 18,68 mg/L/4h. At this dose, all animals died. Therefore this chemical could be classified in a more severe hazard category (H331).
Acute Mammalian Toxicity Inhalation	106-35-4	3-Heptanone	New Zealand		Screening	M	Score was assigned based on a category of Category 6.1D (Category 4).	inhalation	Category 6.1D (Category 4)		Acutely toxic								Inhalation Form:<br> R PHRASE: R 20 [Company Data]<br>
Acute Mammalian Toxicity Inhalation	106-35-4	3-Heptanone	Japan		Screening	L	Score of L was assigned based on a classification of "Not classified"	Inhalation: Dusts and mists	Not classified	-	-								Based on a report that no death occurred at a dose of 2,000 ppm (9.34 mg/L) in a 4-hour inhalation study with rats (PATTY (6th, 2012), ACGIH (7th, 2001)), it was classified as "Not classified." Besides, the reference value for a mist was applied, because the exposure level was higher than the saturated vapor concentration (1,846 ppm (8.62 mg/L)).
Acute Mammalian Toxicity Inhalation	106-35-4	3-Heptanone	Japan		Screening	N/A	Score of N/A was assigned based on a classification of "Not applicable"	Inhalation: Gases	Not applicable	-	-								Liquid (GHS definition)
Acute Mammalian Toxicity Inhalation	106-35-4	3-Heptanone	Japan		Screening	N/A	Score of N/A was assigned based on a classification of "Classification not possible"	Inhalation: Vapours	Classification not possible	-	-								Classification not possible due to lack of data.
Acute Mammalian Toxicity Dermal	106-35-4	3-Heptanone	ChemIDplus		Screening	L	Dermal LD50 > 2000 mg/kg	skin								> 16380	mg/kg
Acute Mammalian Toxicity Dermal	106-35-4	3-Heptanone	Japan		Screening	L	Score of L was assigned based on a classification of "Not classified"	dermal	Not classified	-	-								Based on an LD50 value of >20 mL/kg (converted value: >16,000 mg/kg) (PATTY (6th, 2012), ACGIH (7th, 2001)) for rabbits, it was classified as "Not classified."
Carcinogenicity	106-35-4	3-Heptanone	Japan		Screening	N/A	Score of N/A was assigned based on a classification of "Classification not possible"		Classification not possible	-	-								Classification not possible due to lack of data.
Genotoxicity Mutagenicity	106-35-4	3-Heptanone	T.E.S.T. (predicted value)		QSAR Model	L	Negative for Mutagenicity
Genotoxicity Mutagenicity	106-35-4	3-Heptanone	ToxVal		QSAR Model	L	Score of L was assigned based on a genetox call of "pred non gentox"				pred non gentox
Genotoxicity Mutagenicity	106-35-4	3-Heptanone	Japan		Screening	N/A	Score of N/A was assigned based on a classification of "Classification not possible"		Classification not possible	-	-								Classification not possible due to lack of data.
Endocrine Disruption	106-35-4	3-Heptanone	T.E.S.T. (predicted value)		QSAR Model	L	Negative for Estrogen Receptor Binding
Endocrine Disruption	106-35-4	3-Heptanone	T.E.S.T. (predicted value)		QSAR Model	L	Does NOT bind strongly to the estrogen receptor (log10 RBA = -4.80)
Reproductive	106-35-4	3-Heptanone	Japan		Screening	N/A	Score of N/A was assigned based on a classification of "Classification not possible"		Classification not possible	-	-								Classification not possible due to lack of data.
Developmental	106-35-4	3-Heptanone	T.E.S.T. (predicted value)		QSAR Model	H	Positive for Developmental Toxicity									1
Developmental	106-35-4	3-Heptanone	Germany		Authoritative	N/A	Score of N/A was assigned based on a pregnancy risk group of Pregancy risk group D		Pregancy risk group D
Developmental	106-35-4	3-Heptanone	Japan		Screening	N/A	Score of N/A was assigned based on a classification of "Classification not possible"		Classification not possible	-	-								Classification not possible due to lack of data.
Neurotoxicity Repeat Exposure	106-35-4	3-Heptanone	Japan		Screening	N/A	Score of N/A was assigned based on a classification of "Classification not possible"		Classification not possible	-	-								There were no finding of hazards in humans. As for experimental animals, although there is description that neuropathy (giant axonal neuropathy, peripheral neuropathy) was observed at or above 2,000 mg/kg in a neurotoxicity study with male rats administered by gavage for 14 weeks (PATTY (6th, 2012)), the presence or absence of general toxic effects is unknown within the dose range up to Category …
Systemic Toxicity Repeat Exposure	106-35-4	3-Heptanone	Japan		Screening	N/A	Score of N/A was assigned based on a classification of "Classification not possible"		Classification not possible	-	-								There were no finding of hazards in humans. As for experimental animals, although there is description that neuropathy (giant axonal neuropathy, peripheral neuropathy) was observed at or above 2,000 mg/kg in a neurotoxicity study with male rats administered by gavage for 14 weeks (PATTY (6th, 2012)), the presence or absence of general toxic effects is unknown within the dose range up to Category …
Systemic Toxicity Single Exposure	106-35-4	3-Heptanone	Japan		Screening	M	Score of M was assigned based on a hazard code of H335		Category 3 (Narcotic effects, Respiratory tract irritation)	H335	May cause respiratory irritation (narcotic effects, respiratory tract irritation)								From description in PATTY (4th, 1994) that a narcosis was seen at high concentrations in the single inhalation exposure tests useing rats, it was judged that there was an anesthetic actions and was set as Category 3 (anesthetic actions). Moreover, it was set as Category 3 (respiratory irritation) from description in ICSC (J) (1996), HSFS (2002), and SITTIG (4th, 2002) that the respiratory tracts …
Systemic Toxicity Single Exposure	106-35-4	3-Heptanone	Japan		Screening	M	Score of M was assigned based on a hazard code of H335		Category 3 (respiratory tract irritation)	H335	May cause respiratory irritation (respiratory tract irritation)								This substance causes respiratory tract irritation and narcotic effects (at high concentrations) (ACGIH (7th, 2001)). There is a report that coma was observed at high concentrations in a single inhalation exposure test with rats (PATTY (4th, 1994)). From the above, it was classified in Category 3 (respiratory tract irritation, narcotic effects).
Skin Sensitization	106-35-4	3-Heptanone	Japan		Screening	N/A	Score of N/A was assigned based on a classification of "Classification not possible"		Classification not possible	-	-								Classification not possible due to lack of data. Besides, although there is a report that no sensitization was observed in a maximization test in which 4% of this substance was applied to 25 subjects (ACGIH (7th, 2001)), details such as the positive rate were unknown, therefore, the data were judged to be insufficient for classification. Due to reviewing the information in List 1, the category wa…
Skin Irritation	106-35-4	3-Heptanone	Japan		Screening	L	Score of L was assigned based on a classification of "Not classified"		Not classified	-	-								There is a description that this substance showed only mild irritation to human skin (PATTY (6th, 2012)). In animals, there is a report that slight irritation was observed on the skin of rabbits (PATTY (6th, 2012)), and there is a description that it is slightly irritating to the skin (HSDB (Access on August 2014)). From the above results, it was classified as "Not classified" (Category 3 in UN G…
Eye Irritation	106-35-4	3-Heptanone	ECHA CLP		Authoritative	H	Score of H was assigned based on a hazard code of H319		Eye Irrit. 2	H319	Causes serious eye irritation
Eye Irritation	106-35-4	3-Heptanone	New Zealand		Screening	H	Score was assigned based on a category of Category 6.4A (Category 2A).		Category 6.4A (Category 2A)		Irritating to the eye								R PHRASE: R 36 [Company Data]<br>
Eye Irritation	106-35-4	3-Heptanone	Japan		Screening	M	Score of M was assigned based on a hazard code of H320		Category 2B	H320	Causes eye irritation								Based on a report that slight irritation was observed in a test in which this substance was applied to the eyes of rabbits (ACGIH (7th, 2001), PATTY (6th, 2012)), it was classified in Category 2B.
Acute Aquatic Toxicity	106-35-4	3-Heptanone	DSL		Screening	L	Score of L was assigned based on a category of "Not Inherently_Toxic_to_Aquatic_Organisms"		Not Inherently_Toxic_to_Aquatic_Organisms
Acute Aquatic Toxicity	106-35-4	3-Heptanone	T.E.S.T. (predicted value)		QSAR Model	M	10 mg/L <= 48 hr Daphnia magna LC50 (55.516 mg/L) <= 100 mg/L									55.52	mg/L
Acute Aquatic Toxicity	106-35-4	3-Heptanone	T.E.S.T. (predicted value)		QSAR Model	L	96 hr Fathead minnow LC50 (100.963 mg/kg) > 100 mg/L									100.96	mg/L
Acute Aquatic Toxicity	106-35-4	3-Heptanone	Japan		Screening	N/A	Score of N/A was assigned based on a classification of "Classification not possible"		Classification not possible	-	-								No data available
Chronic Aquatic Toxicity	106-35-4	3-Heptanone	Japan		Screening	N/A	Score of N/A was assigned based on a classification of "Classification not possible"		Classification not possible	-	-								No data available.
Acute Mammalian Toxicity Oral	5989-27-5	D-Limonene	ChemIDplus		Screening	L	Oral LD50 > 2000 mg/kg	oral								5600	mg/kg
Acute Mammalian Toxicity Oral	5989-27-5	D-Limonene	ChemIDplus		Screening	L	Oral LD50 > 2000 mg/kg	oral								4400	mg/kg
Acute Mammalian Toxicity Oral	5989-27-5	D-Limonene	Japan		Screening	L	Score of L was assigned based on a classification of "Not classified"	oral	Not classified	-	-								Based on its rat LD50 values: 4.4 g/kg for males and 5.1 g/kg for females (CICADs (No. 5, 1998)), the substance was classified into "Not classified" based on the JIS classification criteria (Category 5 in the United Nations classification).
Acute Mammalian Toxicity Oral	5989-27-5	D-Limonene	New Zealand		Screening	L	Score was assigned based on a category of Category 6.1E (Category 5).	oral	Category 6.1E (Category 5)		Acutely toxic					4400	mg/kg		SPECIES: Rat <br>ENDPOINT: LD50 <br>VALUE: 4400 mg/kg <br>REFERENCE SOURCE: (4) Drugs in Japan. Ethical Drugs 6th ed., 1982, 887 [DOSE] <br>
Acute Mammalian Toxicity Oral	5989-27-5	D-Limonene	T.E.S.T. (experimental value)		Screening	L	Oral rat LD50 (4399 mg/kg) > 2000 mg/kg									4399	mg/kg
Acute Mammalian Toxicity Oral	5989-27-5	D-Limonene	ToxVal	ECHA IUCLID	Screening	L	Oral LD50 > 2000 mg/kg	oral						rat	LD50	5300	mg/kg	-
Acute Mammalian Toxicity Oral	5989-27-5	D-Limonene	ToxVal	ECHA IUCLID	Screening	L	Oral LD50 > 2000 mg/kg	oral						mouse	LD50	6600	mg/kg	-
Acute Mammalian Toxicity Oral	5989-27-5	D-Limonene	ToxVal	ECHA IUCLID	Screening	L	Oral LD50 > 2000 mg/kg	oral						rat	LD50	5200	mg/kg	-
Acute Mammalian Toxicity Oral	5989-27-5	D-Limonene	ToxVal	ECHA IUCLID	Screening	L	Oral LD50 > 2000 mg/kg	oral						rat	LD50	> 5000	mg/kg	-
Acute Mammalian Toxicity Oral	5989-27-5	D-Limonene	ToxVal	ECHA IUCLID	Screening	L	Oral LD50 > 2000 mg/kg	oral						rat	LD50	> 5000	mg/kg	-
Acute Mammalian Toxicity Oral	5989-27-5	D-Limonene	ToxVal	EFSA2	Screening	L	Oral LD50 > 2000 mg/kg	oral						rat	LD50	4400	mg/kg	EFSA Group 25 Rev 1 Oral acute toxicity data for candidate, supporting and structurally related substances (Tsuji et al., 1975a) (Tsuji et al., 1975a)
Acute Mammalian Toxicity Oral	5989-27-5	D-Limonene	ToxVal	EFSA2	Screening	L	Oral LD50 > 2000 mg/kg	oral						rat	LD50	> 5000	mg/kg	EFSA Group 25 Rev 1 Oral acute toxicity data for candidate, supporting and structurally related substances (Moreno, 1972m) (Moreno, 1972m)
Acute Mammalian Toxicity Oral	5989-27-5	D-Limonene	ToxVal	EFSA2	Screening	L	Oral LD50 > 2000 mg/kg	oral						mouse	LD50	5600	mg/kg	EFSA Group 25 Rev 1 Oral acute toxicity data for candidate, supporting and structurally related substances (Tsuji et al., 1975a) (Tsuji et al., 1975a)
Acute Mammalian Toxicity Oral	5989-27-5	D-Limonene	ToxVal	HPVIS	Screening	L	Oral LD50 > 2000 mg/kg	oral						mouse	LD50	5600	mg/kg	Tsuji M. Y.Fujisaki Y.Arikawa S.Masuda S.Kinoshita AOkubo K.Noda H.Ide and Y.Iwanaga (1975a) Studies on d-limonene as a gallstone solubilizer: Acute and sub-acute toxicities. Journal Oyo Yakuri 9 387-401.
Acute Mammalian Toxicity Oral	5989-27-5	D-Limonene	ToxVal	HPVIS	Screening	L	Oral LD50 > 2000 mg/kg	oral						mouse	LD50	6600	mg/kg	Tsuji M. Y.Fujisaki Y.Arikawa S.Masuda S.Kinoshita AOkubo K.Noda H.Ide and Y.Iwanaga (1975a) Studies on d-limonene as a gallstone solubilizer: Acute and sub-acute toxicities. Journal Oyo Yakuri 9 387-401.
Acute Mammalian Toxicity Oral	5989-27-5	D-Limonene	ToxVal	HPVIS	Screening	L	Oral LD50 > 2000 mg/kg	oral						rat	LD50	> 5000	mg/kg	Moreno O. (1972c) Acute oral toxicity of limonene in rats. Unpublished report.
Acute Mammalian Toxicity Oral	5989-27-5	D-Limonene	ToxVal	HPVIS	Screening	L	Oral LD50 > 2000 mg/kg	oral						rat	LD50	5200	mg/kg	Tsuji M. Y.Fujisaki Y.Arikawa S.Masuda S.Kinoshita A.Okubo K.Noda H.Ide and Y.Iwanaga (1975a) Studies on d-limonene as a gallstone solubilizer: Acute and sub-acute toxicities. Journal Oyo Yakuri 9 387-401.
Acute Mammalian Toxicity Oral	5989-27-5	D-Limonene	ToxVal	HPVIS	Screening	L	Oral LD50 > 2000 mg/kg	oral						rat	LD50	4400	mg/kg	Tsuji M. Y.Fujisaki Y.Arikawa S.Masuda S.Kinoshita A.Okubo K.Noda H.Ide and Y.Iwanaga (1975a) Studies on d-limonene as a gallstone solubilizer: Acute and sub-acute toxicities. Journal Oyo Yakuri 9 387-401. Posting dates of the documents from the HPV Challenge Program website from which data have been entered into the HPVIS: November 13 2006.
Acute Mammalian Toxicity Oral	5989-27-5	D-Limonene	ToxVal	HPVIS	Screening	L	Oral LD50 > 2000 mg/kg	oral						rat	LD50	5600	mg/kg	Tsuji M. Y.Fujisaki Y.Arikawa S.Masuda S.Kinoshita A.Okubo K.Noda H.Ide and Y.Iwanaga (1975a) Studies on d-limonene as a gallstone solubilizer: Acute and sub-acute toxicities. Journal Oyo Yakuri 9 387-401. Posting dates of the documents from the HPV Challenge Program website from which data have been entered into the HPVIS: November 13 2006.
Acute Mammalian Toxicity Oral	5989-27-5	D-Limonene	ToxVal	HPVIS	Screening	L	Oral LD50 > 2000 mg/kg	oral						rat	LD50	> 5000	mg/kg	Moreno O. (1972c) Acute oral toxicity of limonene in rats. Unpublished report. Posting dates of the documents from the HPV Challenge Program website from which data have been entered into the HPVIS: November 13 2006.
Acute Mammalian Toxicity Oral	5989-27-5	D-Limonene	ToxVal	HPVIS	Screening	L	Oral LD50 > 2000 mg/kg	oral						rat	LD50	6600	mg/kg	Tsuji M. Y.Fujisaki Y.Arikawa S.Masuda S.Kinoshita A.Okubo K.Noda H.Ide and Y.Iwanaga (1975a) Studies on d-limonene as a gallstone solubilizer: Acute and sub-acute toxicities. Journal Oyo Yakuri 9 387-401. Posting dates of the documents from the HPV Challenge Program website from which data have been entered into the HPVIS: November 13 2006.
Acute Mammalian Toxicity Oral	5989-27-5	D-Limonene	ToxVal	HPVIS	Screening	L	Oral LD50 > 2000 mg/kg	oral						rat	LD50	5200	mg/kg	Tsuji M. Y.Fujisaki Y.Arikawa S.Masuda S.Kinoshita A.Okubo K.Noda H.Ide and Y.Iwanaga (1975a) Studies on d-limonene as a gallstone solubilizer: Acute and sub-acute toxicities. Journal Oyo Yakuri 9 387-401. Posting dates of the documents from the HPV Challenge Program website from which data have been entered into the HPVIS: November 13 2006.
Acute Mammalian Toxicity Oral	5989-27-5	D-Limonene	ToxVal	HPVIS	Screening	L	Oral LD50 > 2000 mg/kg	oral						rat	LD50	4400	mg/kg	Tsuji M. Y.Fujisaki Y.Arikawa S.Masuda S.Kinoshita A.Okubo K.Noda H.Ide and Y.Iwanaga (1975a) Studies on d-limonene as a gallstone solubilizer: Acute and sub-acute toxicities. Journal Oyo Yakuri 9 387-401.
Acute Mammalian Toxicity Oral	5989-27-5	D-Limonene	T.E.S.T. (predicted value)		QSAR Model	L	Oral rat LD50 (5019 mg/kg) > 2000 mg/kg									5019	mg/kg
Acute Mammalian Toxicity Inhalation	5989-27-5	D-Limonene	Japan		Screening	N/A	Score of N/A was assigned based on a classification of "Classification not possible"	Inhalation: Dusts and mists	Classification not possible	-	-								No data available.
Acute Mammalian Toxicity Inhalation	5989-27-5	D-Limonene	Japan		Screening	N/A	Score of N/A was assigned based on a classification of "Not applicable"	Inhalation: Gases	Not applicable	-	-								Liquid (GHS definition)
Acute Mammalian Toxicity Inhalation	5989-27-5	D-Limonene	Japan		Screening	N/A	Score of N/A was assigned based on a classification of "Classification not possible"	Inhalation: Vapours	Classification not possible	-	-								No data available.
Acute Mammalian Toxicity Dermal	5989-27-5	D-Limonene	ChemIDplus		Screening	L	Dermal LD50 > 2000 mg/kg	skin								> 5000	mg/kg
Acute Mammalian Toxicity Dermal	5989-27-5	D-Limonene	Japan		Screening	L	Score of L was assigned based on a classification of "Not classified"	dermal	Not classified	-	-								Based on its rabbit LD50 value of > 5 g/kg (DFGOT (vol. 1, 1991)), the substance was classified into "Not classified".
Acute Mammalian Toxicity Dermal	5989-27-5	D-Limonene	ToxVal	ECHA IUCLID	Screening	L	Dermal LD50 > 2000 mg/kg	dermal						rabbit	LD50	> 5000	mg/kg	-
Acute Mammalian Toxicity Dermal	5989-27-5	D-Limonene	ToxVal	ECHA IUCLID	Screening	L	Dermal LD50 > 2000 mg/kg	dermal						rabbit	LD50	> 5000	mg/kg	-
Acute Mammalian Toxicity Dermal	5989-27-5	D-Limonene	ToxVal	HPVIS	Screening	L	Dermal LD50 > 2000 mg/kg	dermal						rabbit	LD50	> 5000	mg/kg	Moreno O. (1972a) Acute dermal toxicity of limonene in rabbits. Unpublished report.
Acute Mammalian Toxicity Dermal	5989-27-5	D-Limonene	ToxVal	HPVIS	Screening	L	Dermal LD50 > 2000 mg/kg	dermal						rabbit	LD50	> 5000	mg/kg	Moreno O. (1972a) Acute dermal toxicity of limonene in rabbits. Unpublished report. Posting dates of the documents from the HPV Challenge Program website from which data have been entered into the HPVIS: November 13 2006.
Carcinogenicity	5989-27-5	D-Limonene	Japan		Screening	N/A	Score of N/A was assigned based on a classification of "Classification not possible"		Classification not possible	-	-								The IARC has rated the substance as Group 3 (IARC vol. 73, 1999). In life-long, forced oral administration tests using rats (F344/N), adenocarcinoma in renal tubular cells was observed only in males, and no signs of carcinogenicity were observed in females (CICADs No. 5, 1998). Additionally, in life-long, forced oral administration tests using mice (B6C3F1) (IARC vol. 73, 1999), no signs of carci…
Carcinogenicity	5989-27-5	D-Limonene	ToxVal	IARC	Authoritative	I	Score of I was assigned based on a cancer call of "Group 3 - Not classifiable as to its carcinogenicity to humans"				Group 3 - Not classifiable as to its carcinogenicity to humans
Genotoxicity Mutagenicity	5989-27-5	D-Limonene	ToxVal		Screening	VH	Score of VH was assigned based on a genetox call of "clastogen"				clastogen
Genotoxicity Mutagenicity	5989-27-5	D-Limonene	Japan		Screening	L	Score of L was assigned based on a classification of "Not classified"		Not classified	-	-								In vivo mutagenicity tests using somatic cells (mouse spot tests) revealed that negative results were associated with the substance (IARC (vol. 73, 1999)). Therefore, the substance was classified into "Not classified". Among in vitro tests documented, mouse lymphoma assays, chromosomal aberration tests using CHO cells, and Ames tests all yielded negative results (CICADs (No. 5, 1998)), IARC (vol.…
Genotoxicity Mutagenicity	5989-27-5	D-Limonene	T.E.S.T. (experimental value)		Screening	L	Negative for Mutagenicity
Genotoxicity Mutagenicity	5989-27-5	D-Limonene	T.E.S.T. (predicted value)		QSAR Model	N/A	Mutagenicity could not be predicted using T.E.S.T.
Endocrine Disruption	5989-27-5	D-Limonene	T.E.S.T. (predicted value)		QSAR Model	L	Negative for Estrogen Receptor Binding
Endocrine Disruption	5989-27-5	D-Limonene	T.E.S.T. (predicted value)		QSAR Model	N/A	Estrogen Receptor RBA could not be predicted using T.E.S.T.
Reproductive	5989-27-5	D-Limonene	Japan		Screening	N/A	Score of N/A was assigned based on a classification of "Classification not possible"		Classification not possible	-	-								In teratogenicity tests using rats or mice, a decreased organ weight (the thymus, spleen and ovary), skeletal anomalies (a fusion of a lumbar rib and a rib), and delayed ossification were observed in fetuses at the doses that cause general toxicity in maternal animals (CICADs (No. 5, 1998)). However, severity of these symptoms are unknown and information on the effects on reproductive functions i…
Developmental	5989-27-5	D-Limonene	Germany		Authoritative	L	Score of L was assigned based on a pregnancy risk group of Pregancy risk group C		Pregancy risk group C
Developmental	5989-27-5	D-Limonene	ToxVal	EFSA2	Screening	M	50.0 mg/kg-day < Oral NOAEL <= 250.0 mg/kg-day	oral						rabbit	NOAEL	250	mg/kg-day	EFSA Group 25 Rev 1 Developmental and reproductive toxicity data for candidate and supporting substances (Kodama et al., 1977c) (Kodama et al., 1977c)
Developmental	5989-27-5	D-Limonene	ToxVal	HPVIS	Screening	M	50.0 mg/kg-day < Oral NOAEL <= 250.0 mg/kg-day	oral						rabbit	NOAEL	250	mg/kg-day	Kodama R. Okubo A. Sato K. Araki E. Noda K. Ide H. and Ikeda T. (1977a) Studies on d-limonene as a gallstone solubilizer: Effect on development of rabbit fetuses and offsprings. Journal Oyo Yakuri 13(6) 885-898.
Developmental	5989-27-5	D-Limonene	ToxVal	HPVIS	Screening	M	50.0 mg/kg-day < Oral NOAEL <= 250.0 mg/kg-day	oral						rabbit	NOAEL	250	mg/kg-day	Kodama R. Okubo A. Sato K. Araki E. Noda K. Ide H. and Ikeda T. (1977a) Studies on d-limonene as a gallstone solubilizer: Effect on development of rabbit fetuses and offsprings.Journal Oyo Yakuri 13(6) 885-898. Posting dates of the documents from the HPV Challenge Program website from which data have been entered into the HPVIS: November 13 2006.
Developmental	5989-27-5	D-Limonene	ToxVal	EFSA2	Screening	L	Oral NOAEL > 250.0 mg/kg-day	oral						mouse	NOAEL	591	mg/kg-day	EFSA Group 25 Rev 1 Developmental and reproductive toxicity data for candidate and supporting substances (Kodama et al., 1977b) (Kodama et al., 1977b)
Developmental	5989-27-5	D-Limonene	ToxVal	EFSA2	Screening	L	Oral NOAEL > 250.0 mg/kg-day	oral						rat	NOAEL	591	mg/kg-day	EFSA Group 25 Rev 1 Developmental and reproductive toxicity data for candidate and supporting substances (Tsuji et al., 1975b) (Tsuji et al., 1975b)
Developmental	5989-27-5	D-Limonene	ToxVal	HPVIS	Screening	L	Oral LOAEL > 250.0 mg/kg-day	oral						mouse	LOAEL	2363	mg/kg-day	Kodama R. Okubo A. Sato K. Araki E. Noda K. Ide H. and Ikeda T. (1977a) Studies on d-limonene as a gallstone solubilizer: Effect on development of mouse fetuses and offsprings. Journal Oyo Yakuri 13(6) 885-898.
Developmental	5989-27-5	D-Limonene	ToxVal	HPVIS	Screening	L	Oral LOAEL > 250.0 mg/kg-day	oral						mouse	LOAEL	2363	mg/kg-day	Kodama R. Okubo A. Sato K. Araki E. Noda K. Ide H. and Ikeda T. (1977a) Studies on d-limonene as a gallstone solubilizer: Effect on development of mouse fetuses and offsprings. Journal Oyo Yakuri 13(6) 885-898.
Developmental	5989-27-5	D-Limonene	ToxVal	HPVIS	Screening	L	Oral LOAEL > 250.0 mg/kg-day	oral						mouse	LOAEL	2363	mg/kg-day	Kodama R. Okubo A. Sato K. Araki E. Noda K. Ide H. and Ikeda T. (1977a) Studies on d-limonene as a gallstone solubilizer: Effect on development of mouse fetuses and offsprings.Journal Oyo Yakuri 13(6) 885-898. Posting dates of the documents from the HPV Challenge Program website from which data have been entered into the HPVIS: November 13 2006.
Developmental	5989-27-5	D-Limonene	ToxVal	HPVIS	Screening	L	Oral NOAEL > 250.0 mg/kg-day	oral						mouse	NOAEL	591	mg/kg-day	Kodama R. Okubo A. Sato K. Araki E. Noda K. Ide H. and Ikeda T. (1977a) Studies on d-limonene as a gallstone solubilizer: Effect on development of mouse fetuses and offsprings. Journal Oyo Yakuri 13(6) 885-898.
Developmental	5989-27-5	D-Limonene	ToxVal	HPVIS	Screening	L	Oral NOAEL > 250.0 mg/kg-day	oral						mouse	NOAEL	591	mg/kg-day	Kodama R. Okubo A. Sato K. Araki E. Noda K. Ide H. and Ikeda T. (1977a) Studies on d-limonene as a gallstone solubilizer: Effect on development of mouse fetuses and offsprings. Journal Oyo Yakuri 13(6) 885-898.
Developmental	5989-27-5	D-Limonene	ToxVal	HPVIS	Screening	L	Oral NOAEL > 250.0 mg/kg-day	oral						mouse	NOAEL	591	mg/kg-day	Kodama R. Okubo A. Sato K. Araki E. Noda K. Ide H. and Ikeda T. (1977a) Studies on d-limonene as a gallstone solubilizer: Effect on development of mouse fetuses and offsprings.Journal Oyo Yakuri 13(6) 885-898. Posting dates of the documents from the HPV Challenge Program website from which data have been entered into the HPVIS: November 13 2006.
Developmental	5989-27-5	D-Limonene	ToxVal	HPVIS	Screening	L	Oral NOAEL > 250.0 mg/kg-day	oral						mouse	NOAEL	591	mg/kg-day	Kodama R. Okubo A. Sato K. Araki E. Noda K. Ide H. and Ikeda T. (1977a) Studies on d-limonene as a gallstone solubilizer: Effect on development of mouse fetuses and offsprings.Journal Oyo Yakuri 13(6) 885-898. Posting dates of the documents from the HPV Challenge Program website from which data have been entered into the HPVIS: November 13 2006.
Developmental	5989-27-5	D-Limonene	ToxVal	HPVIS	Screening	L	Oral LOAEL > 250.0 mg/kg-day	oral						mouse	LOAEL	2363	mg/kg-day	Kodama R. Okubo A. Sato K. Araki E. Noda K. Ide H. and Ikeda T. (1977a) Studies on d-limonene as a gallstone solubilizer: Effect on development of mouse fetuses and offsprings.Journal Oyo Yakuri 13(6) 885-898. Posting dates of the documents from the HPV Challenge Program website from which data have been entered into the HPVIS: November 13 2006.
Developmental	5989-27-5	D-Limonene	ToxVal	HPVIS	Screening	L	Oral LOAEL > 250.0 mg/kg-day	oral						rabbit	LOAEL	500	mg/kg-day	Kodama R. Okubo A. Sato K. Araki E. Noda K. Ide H. and Ikeda T. (1977a) Studies on d-limonene as a gallstone solubilizer: Effect on development of rabbit fetuses and offsprings. Journal Oyo Yakuri 13(6) 885-898.
Developmental	5989-27-5	D-Limonene	ToxVal	HPVIS	Screening	L	Oral LOAEL > 250.0 mg/kg-day	oral						rabbit	LOAEL	500	mg/kg-day	Kodama R. Okubo A. Sato K. Araki E. Noda K. Ide H. and Ikeda T. (1977a) Studies on d-limonene as a gallstone solubilizer: Effect on development of rabbit fetuses and offsprings.Journal Oyo Yakuri 13(6) 885-898. Posting dates of the documents from the HPV Challenge Program website from which data have been entered into the HPVIS: November 13 2006.
Developmental	5989-27-5	D-Limonene	ToxVal	HPVIS	Screening	L	Oral NOAEL > 250.0 mg/kg-day	oral						rabbit	NOAEL	> 1000	mg/kg-day	Kodama R. Okubo A. Sato K. Araki E. Noda K. Ide H. and Ikeda T. (1977a) Studies on d-limonene as a gallstone solubilizer: Effect on development of rabbit fetuses and offsprings. Journal Oyo Yakuri 13(6) 885-898.
Developmental	5989-27-5	D-Limonene	ToxVal	HPVIS	Screening	L	Oral NOAEL > 250.0 mg/kg-day	oral						rabbit	NOAEL	> 1000	mg/kg-day	Kodama R. Okubo A. Sato K. Araki E. Noda K. Ide H. and Ikeda T. (1977a) Studies on d-limonene as a gallstone solubilizer: Effect on development of rabbit fetuses and offsprings.Journal Oyo Yakuri 13(6) 885-898. Posting dates of the documents from the HPV Challenge Program website from which data have been entered into the HPVIS: November 13 2006.
Developmental	5989-27-5	D-Limonene	ToxVal	HPVIS	Screening	L	Oral LOAEL > 250.0 mg/kg-day	oral						rat	LOAEL	2869	mg/kg-day	Tsuji M. Y.Fujisaki Y.Arikawa S.Masuda S.Kinoshita A.Okubo K.Noda H.Ide and Y.Iwanaga (1975b) Studies on d- limonene as a gallstone solubilizer: Effects on Development of Rat Fetuses and Offsprings. Journal Oyo Yakuri 10 (2) 179. Posting dates of the documents from the HPV Challenge Program website from which data have been entered into the HPVIS: November 13 2006.
Developmental	5989-27-5	D-Limonene	ToxVal	HPVIS	Screening	L	Oral LOAEL > 250.0 mg/kg-day	oral						rat	LOAEL	2869	mg/kg-day	Tsuji M. Y.Fujisaki Y.Arikawa S.Masuda S.Kinoshita A.Okubo K.Noda H.Ide and Y.Iwanaga (1975b) Studies on d-limonene as a gallstone solubilizer: Effects on Development of Rat Fetuses and Offsprings. Journal Oyo Yakuri 10(2) 179.
Developmental	5989-27-5	D-Limonene	ToxVal	HPVIS	Screening	L	Oral LOAEL > 250.0 mg/kg-day	oral						rat	LOAEL	2869	mg/kg-day	Tsuji M. Y.Fujisaki Y.Arikawa S.Masuda S.Kinoshita A.Okubo K.Noda H.Ide and Y.Iwanaga (1975b) Studies on d-limonene as a gallstone solubilizer: Effects on Development of Rat Fetuses and Offsprings. Journal Oyo Yakuri 10(2) 179.
Developmental	5989-27-5	D-Limonene	ToxVal	HPVIS	Screening	L	Oral NOAEL > 250.0 mg/kg-day	oral						rat	NOAEL	591	mg/kg-day	Tsuji M. Y.Fujisaki Y.Arikawa S.Masuda S.Kinoshita A.Okubo K.Noda H.Ide and Y.Iwanaga (1975b) Studies on d-limonene as a gallstone solubilizer: Effects on Development of Rat Fetuses and Offsprings. Journal Oyo Yakuri 10(2) 179.
Developmental	5989-27-5	D-Limonene	ToxVal	HPVIS	Screening	L	Oral NOAEL > 250.0 mg/kg-day	oral						rat	NOAEL	591	mg/kg-day	Tsuji M. Y.Fujisaki Y.Arikawa S.Masuda S.Kinoshita A.Okubo K.Noda H.Ide and Y.Iwanaga (1975b) Studies on d-limonene as a gallstone solubilizer: Effects on Development of Rat Fetuses and Offsprings. Journal Oyo Yakuri 10(2) 179.
Developmental	5989-27-5	D-Limonene	ToxVal	HPVIS	Screening	L	Oral NOAEL > 250.0 mg/kg-day	oral						rat	NOAEL	591	mg/kg-day	Tsuji M. Y.Fujisaki Y.Arikawa S.Masuda S.Kinoshita A.Okubo K.Noda H.Ide and Y.Iwanaga (1975b) Studies on d- limonene as a gallstone solubilizer: Effects on Development of Rat Fetuses and Offsprings. Journal Oyo Yakuri 10 (2) 179. Posting dates of the documents from the HPV Challenge Program website from which data have been entered into the HPVIS: November 13 2006.
Developmental	5989-27-5	D-Limonene	ToxVal	HPVIS	Screening	L	Oral NOAEL > 250.0 mg/kg-day	oral						rat	NOAEL	591	mg/kg-day	Tsuji M. Y.Fujisaki Y.Arikawa S.Masuda S.Kinoshita A.Okubo K.Noda H.Ide and Y.Iwanaga (1975b) Studies on d- limonene as a gallstone solubilizer: Effects on Development of Rat Fetuses and Offsprings. Journal Oyo Yakuri 10 (2) 179. Posting dates of the documents from the HPV Challenge Program website from which data have been entered into the HPVIS: November 13 2006.
Developmental	5989-27-5	D-Limonene	T.E.S.T. (predicted value)		QSAR Model	H	Positive for Developmental Toxicity									1
Developmental	5989-27-5	D-Limonene	Japan		Screening	N/A	Score of N/A was assigned based on a classification of "Classification not possible"		Classification not possible	-	-								In teratogenicity tests using rats or mice, a decreased organ weight (the thymus, spleen and ovary), skeletal anomalies (a fusion of a lumbar rib and a rib), and delayed ossification were observed in fetuses at the doses that cause general toxicity in maternal animals (CICADs (No. 5, 1998)). However, severity of these symptoms are unknown and information on the effects on reproductive functions i…
Neurotoxicity Repeat Exposure	5989-27-5	D-Limonene	Japan		Screening	N/A	Score of N/A was assigned based on a classification of "Classification not possible"		Classification not possible	-	-								In 16-day forced oral route tests using rats (0-6600 mg/kg (90-day conversion: 73-1173 mg/kg)), no toxic symptoms or histological changes caused by this substance were detected in animal groups treated at 1650 mg/kg or lower doses (JECFA (1993)). In addition, in 30-day oral administration tests using rats that were treated with 0 to 2770 mg/kg (90-day correction: 92-923 mg/kg), no changes were de…
Neurotoxicity Single Exposure	5989-27-5	D-Limonene	Japan		Screening	N/A	Score of N/A was assigned based on a classification of "Classification not possible"		Classification not possible	-	-								In 2-hour inhalation tests involving eight humans (10, 225, and 450 mg/m3), no abnormalities related to the central nervous system were detected other than slight decline in vital capacity in high concentration groups (CICAD (No. 5, 1998)). In oral administration tests (20 g) involving volunteers, diarrhoea, painful constriction, and proteinuria were detected, while no abnormalities related to th…
Systemic Toxicity Repeat Exposure	5989-27-5	D-Limonene	ToxVal	EFSA2	Screening	H	3 months Oral NOAEL < 10.0 mg/kg-day	oral				91	days	rat	NOAEL	5	mg/kg-day	EFSA Group 25 Rev 1 Subacute/Subchronic/Chronic/Carcinogenic toxicity data for candidate and supporting substances (Webb et al., 1989) (Webb et al., 1989)
Systemic Toxicity Repeat Exposure	5989-27-5	D-Limonene	ToxVal	HPVIS	Screening	H	3 months Oral NOAEL < 10.0 mg/kg-day	oral				91	days	rat	NOAEL	5	mg/kg-day	Webb D.R. Ridder M. and Alden C.L. (1989) Acute and subchronic nephrotoxicity of d-limonene in Fischer 344 rats.
Systemic Toxicity Repeat Exposure	5989-27-5	D-Limonene	ToxVal	COSMOS	Screening	M	10.0 mg/kg-day < 3 months Oral LOAEL <= 100.0 mg/kg-day	oral				90	days	rat	LOAEL	30	mg/kg-day	FOOD CHEM TOXICOL 27:639-649
Systemic Toxicity Repeat Exposure	5989-27-5	D-Limonene	ToxVal	EFSA2	Screening	M	30.0 mg/kg-day < 1 month Oral NOAEL <= 300.0 mg/kg-day	oral				27	days	rat	NOAEL	75	mg/kg-day	EFSA Group 25 Rev 1 Subacute/Subchronic/Chronic/Carcinogenic toxicity data for candidate and supporting substances (Kanerva et al., 1987) (Kanerva et al., 1987)
Systemic Toxicity Repeat Exposure	5989-27-5	D-Limonene	ToxVal	HPVIS	Screening	M	10.0 mg/kg-day < 3 months Oral LOAEL <= 100.0 mg/kg-day	oral				91	days	rat	LOAEL	30	mg/kg-day	Webb D.R. Ridder M. and Alden C.L. (1989) Acute and subchronic nephrotoxicity of d-limonene in Fischer 344 rats.
Systemic Toxicity Repeat Exposure	5989-27-5	D-Limonene	ToxVal	HPVIS	Screening	M	30.0 mg/kg-day < 1 month Oral LOAEL <= 300.0 mg/kg-day	oral				27	days	rat	LOAEL	75	mg/kg-day	Kanerva R.L. Ridder G.M. Lefever F.R. and Alden C.L. (1987) Comparison of short-term renal effects due to oral administration of decalin or d-limonene in young adult male Fischer rats. Fd Chem Toxicol 25 345-353.
Systemic Toxicity Repeat Exposure	5989-27-5	D-Limonene	ToxVal	HPVIS	Screening	M	30.0 mg/kg-day < 1 month Oral LOAEL <= 300.0 mg/kg-day	oral				27	days	rat	LOAEL	75	mg/kg-day	Kanerva R.L. Ridder G.M. Lefever F.R. and Alden C.L. (1987) Comparison of short-term renal effects due to oral administration of decalin or d-limonene in young adult male Fischer rats. Fd Chem Toxicol 25 345-353. Posting dates of the documents from the HPV Challenge Program website from which data have been entered into the HPVIS: November 13 2006.
Systemic Toxicity Repeat Exposure	5989-27-5	D-Limonene	ToxVal	COSMOS	Screening	L	3 months Oral LOAEL > 100.0 mg/kg-day	oral				90	days	rat	LOAEL	150	mg/kg-day	-
Systemic Toxicity Repeat Exposure	5989-27-5	D-Limonene	ToxVal	COSMOS	Screening	L	3 months Oral LOAEL > 100.0 mg/kg-day	oral				90	days	rat	LOAEL	2400	mg/kg-day	-
Systemic Toxicity Repeat Exposure	5989-27-5	D-Limonene	ToxVal	COSMOS	Screening	L	3 months Oral LOAEL > 100.0 mg/kg-day	oral				90	days	mouse	LOAEL	1000	mg/kg-day	-
Systemic Toxicity Repeat Exposure	5989-27-5	D-Limonene	ToxVal	ECHA	Screening	L	1 month Oral NOAEL > 300.0 mg/kg-day	oral				28	days	mouse	NOAEL	1650	mg/kg-day	-
Systemic Toxicity Repeat Exposure	5989-27-5	D-Limonene	ToxVal	ECHA	Screening	L	1 month Oral LOAEL > 300.0 mg/kg-day	oral				28	days	mouse	LOAEL	3300	mg/kg-day	-
Systemic Toxicity Repeat Exposure	5989-27-5	D-Limonene	ToxVal	ECHA	Screening	L	1 month Oral LOAEL > 300.0 mg/kg-day	oral				28	days	rat	LOAEL	1650	mg/kg-day	-
Systemic Toxicity Repeat Exposure	5989-27-5	D-Limonene	ToxVal	ECHA	Screening	L	1 month Oral NOAEL > 300.0 mg/kg-day	oral				28	days	rat	NOAEL	1650	mg/kg-day	-
Systemic Toxicity Repeat Exposure	5989-27-5	D-Limonene	ToxVal	ECHA	Screening	L	1 month Oral NOAEL > 300.0 mg/kg-day	oral				28	days	rat	NOAEL	3300	mg/kg-day	-
Systemic Toxicity Repeat Exposure	5989-27-5	D-Limonene	ToxVal	ECHA	Screening	L	1 month Oral NOAEL > 300.0 mg/kg-day	oral				28	days	rat	NOAEL	825	mg/kg-day	-
Systemic Toxicity Repeat Exposure	5989-27-5	D-Limonene	ToxVal	ECHA	Screening	L	3 months Oral NOAEL > 100.0 mg/kg-day	oral				90	days	mouse	NOAEL	500	mg/kg-day	-
Systemic Toxicity Repeat Exposure	5989-27-5	D-Limonene	ToxVal	ECHA	Screening	L	3 months Oral LOAEL > 100.0 mg/kg-day	oral				90	days	rat	LOAEL	1200	mg/kg-day	-
Systemic Toxicity Repeat Exposure	5989-27-5	D-Limonene	ToxVal	ECHA	Screening	L	3 months Oral NOAEL > 100.0 mg/kg-day	oral				90	days	rat	NOAEL	600	mg/kg-day	-
Systemic Toxicity Repeat Exposure	5989-27-5	D-Limonene	ToxVal	EFSA2	Screening	L	3 months Oral NOAEL > 100.0 mg/kg-day	oral				91	days	mouse	NOAEL	500	mg/kg-day	EFSA Group 25 Rev 1 Subacute/Subchronic/Chronic/Carcinogenic toxicity data for candidate and supporting substances (NTP, 1990e) (NTP, 1990e)
Systemic Toxicity Repeat Exposure	5989-27-5	D-Limonene	ToxVal	EFSA2	Screening	L	3 months Oral NOAEL > 100.0 mg/kg-day	oral				91	days	rat	NOAEL	1200	mg/kg-day	EFSA Group 25 Rev 1 Subacute/Subchronic/Chronic/Carcinogenic toxicity data for candidate and supporting substances (NTP, 1990e) (NTP, 1990e)
Systemic Toxicity Repeat Exposure	5989-27-5	D-Limonene	ToxVal	HPVIS	Screening	L	3 months Oral LOAEL > 100.0 mg/kg-day	oral				91	days	mouse	LOAEL	1000	mg/kg-day	National Toxicology Program (NTP) (1990) Carcinogenicity and toxicology studies of d-limonene in F344/N Rats and B6C3F1 mice. NTP-TR-347. U.S. Dept of Health and Human Services. NIH Publication No. 90-2802.
Systemic Toxicity Repeat Exposure	5989-27-5	D-Limonene	ToxVal	HPVIS	Screening	L	3 months Oral NOAEL > 100.0 mg/kg-day	oral				91	days	mouse	NOAEL	500	mg/kg-day	National Toxicology Program (NTP) (1990) Carcinogenicity and toxicology studies of d-limonene in F344/N Rats and B6C3F1 mice. NTP-TR-347. U.S. Dept of Health and Human Services. NIH Publication No. 90-2802.
Systemic Toxicity Repeat Exposure	5989-27-5	D-Limonene	ToxVal	HPVIS	Screening	L	3 months Oral LOAEL > 100.0 mg/kg-day	oral				91	days	rat	LOAEL	600	mg/kg-day	National Toxicology Program (NTP) (1990) Carcinogenicity and toxicology studies of d-limonene in F344/N Rats and B6C3F1 mice. NTP-TR-347. U.S. Dept of Health and Human Services. NIH Publication No. 90-2802.
Systemic Toxicity Repeat Exposure	5989-27-5	D-Limonene	ToxVal	HPVIS	Screening	L	1 month Oral LOAEL > 300.0 mg/kg-day	oral				30	days	rat	LOAEL	2770	mg/kg-day	Kodama R. Tahara S. Sato K. Noda K. Ide H. Nishihara H. (1977b) Studies on d-limonene as a Gallstone Solubilizer Fine Structure of Liver Kidneys and Blood Cells from Rats given d-limonene. Oyo Yakuri 13(6) 875.
Systemic Toxicity Repeat Exposure	5989-27-5	D-Limonene	ToxVal	HPVIS	Screening	L	1 month Oral LOAEL > 300.0 mg/kg-day	oral				30	days	rat	LOAEL	2770	mg/kg-day	Kodama R. Tahara S. Sato K. Noda K. Ide H. Nishihara H. (1977b) Studies on d-limonene as a Gallstone Solubilizer Fine Structure of Liver Kidneys and Blood Cells from Rats given d- limonene. Oyo Yakuri 13(6) 875. Posting dates of the documents from the HPV Challenge Program website from which data have been entered into the HPVIS: November 13 2006.
Systemic Toxicity Repeat Exposure	5989-27-5	D-Limonene	ToxVal	HPVIS	Screening	L	1 month Oral NOAEL > 300.0 mg/kg-day	oral				30	days	rat	NOAEL	1385	mg/kg-day	Kodama R. Tahara S. Sato K. Noda K. Ide H. Nishihara H. (1977b) Studies on d-limonene as a Gallstone Solubilizer Fine Structure of Liver Kidneys and Blood Cells from Rats given d- limonene. Oyo Yakuri 13(6) 875. Posting dates of the documents from the HPV Challenge Program website from which data have been entered into the HPVIS: November 13 2006.
Systemic Toxicity Repeat Exposure	5989-27-5	D-Limonene	ToxVal	HPVIS	Screening	L	1 month Oral NOAEL > 300.0 mg/kg-day	oral				30	days	rat	NOAEL	1385	mg/kg-day	Kodama R. Tahara S. Sato K. Noda K. Ide H. Nishihara H. (1977b) Studies on d-limonene as a Gallstone Solubilizer Fine Structure of Liver Kidneys and Blood Cells from Rats given d-limonene. Oyo Yakuri 13(6) 875.
Systemic Toxicity Repeat Exposure	5989-27-5	D-Limonene	ToxVal	HPVIS	Screening	L	3 months Oral NOAEL > 100.0 mg/kg-day	oral				91	days	rat	NOAEL	300	mg/kg-day	National Toxicology Program (NTP) (1990) Carcinogenicity and toxicology studies of d-limonene in F344/N Rats and B6C3F1 mice. NTP-TR-347. U.S. Dept of Health and Human Services. NIH Publication No. 90-2802.
Systemic Toxicity Repeat Exposure	5989-27-5	D-Limonene	ToxVal	ToxRefDB	Screening	L	3 months Oral LOAEL > 100.0 mg/kg-day	oral				91	days	rat	LOAEL	> 2400	mg/kg-day	Jameson CW (1990) TOXICOLOGY AND CARCINOGENESIS STUDIES OF d-LIMONENE (CAS NO. 5989-27-5) IN F344/N RATS AND B6C3F1 MICE (GAVAGE STUDIES). NTP TR 347, NIH Publication No. 90-2802. (Subchronic rat)
Systemic Toxicity Repeat Exposure	5989-27-5	D-Limonene	ToxVal	ToxRefDB	Screening	L	3 months Oral NOAEL > 100.0 mg/kg-day	oral				91	days	rat	NOAEL	>= 2400	mg/kg-day	Jameson CW (1990) TOXICOLOGY AND CARCINOGENESIS STUDIES OF d-LIMONENE (CAS NO. 5989-27-5) IN F344/N RATS AND B6C3F1 MICE (GAVAGE STUDIES). NTP TR 347, NIH Publication No. 90-2802. (Subchronic rat)
Systemic Toxicity Repeat Exposure	5989-27-5	D-Limonene	ToxVal	ToxRefDB	Screening	L	3 months Oral LOAEL > 100.0 mg/kg-day	oral				91	days	mouse	LOAEL	> 2000	mg/kg-day	Jameson CW (1990) TOXICOLOGY AND CARCINOGENESIS STUDIES OF d-LIMONENE (CAS NO. 5989-27-5) IN F344/N RATS AND B6C3F1 MICE (GAVAGE STUDIES). NTP TR 347, NIH Publication No. 90-2802. (Subchronic mouse)
Systemic Toxicity Repeat Exposure	5989-27-5	D-Limonene	ToxVal	ToxRefDB	Screening	L	3 months Oral NOAEL > 100.0 mg/kg-day	oral				91	days	mouse	NOAEL	>= 2000	mg/kg-day	Jameson CW (1990) TOXICOLOGY AND CARCINOGENESIS STUDIES OF d-LIMONENE (CAS NO. 5989-27-5) IN F344/N RATS AND B6C3F1 MICE (GAVAGE STUDIES). NTP TR 347, NIH Publication No. 90-2802. (Subchronic mouse)
Systemic Toxicity Repeat Exposure	5989-27-5	D-Limonene	Japan		Screening	N/A	Score of N/A was assigned based on a classification of "Classification not possible"		Classification not possible	-	-								In 16-day forced oral route tests using rats (0-6600 mg/kg (90-day conversion: 73-1173 mg/kg)), no toxic symptoms or histological changes caused by this substance were detected in animal groups treated at 1650 mg/kg or lower doses (JECFA (1993)). In addition, in 30-day oral administration tests using rats that were treated with 0 to 2770 mg/kg (90-day correction: 92-923 mg/kg), no changes were de…
Systemic Toxicity Repeat Exposure	5989-27-5	D-Limonene	ToxVal	HPVIS	Screening	I	1 month Oral NOAEL does not provide enough information to assign a score	oral				27	days	rat	NOAEL	< 75	mg/kg-day	Kanerva R.L. Ridder G.M. Lefever F.R. and Alden C.L. (1987) Comparison of short-term renal effects due to oral administration of decalin or d-limonene in young adult male Fischer rats. Fd Chem Toxicol 25 345-353. Posting dates of the documents from the HPV Challenge Program website from which data have been entered into the HPVIS: November 13 2006.
Systemic Toxicity Repeat Exposure	5989-27-5	D-Limonene	ToxVal	HPVIS	Screening	I	1 month Oral NOAEL does not provide enough information to assign a score	oral				27	days	rat	NOAEL	< 75	mg/kg-day	Kanerva R.L. Ridder G.M. Lefever F.R. and Alden C.L. (1987) Comparison of short-term renal effects due to oral administration of decalin or d-limonene in young adult male Fischer rats. Fd Chem Toxicol 25 345-353.
Systemic Toxicity Single Exposure	5989-27-5	D-Limonene	Japan		Screening	N/A	Score of N/A was assigned based on a classification of "Classification not possible"		Classification not possible	-	-								In 2-hour inhalation tests involving eight humans (10, 225, and 450 mg/m3), no abnormalities related to the central nervous system were detected other than slight decline in vital capacity in high concentration groups (CICAD (No. 5, 1998)). In oral administration tests (20 g) involving volunteers, diarrhoea, painful constriction, and proteinuria were detected, while no abnormalities related to th…
Skin Sensitization	5989-27-5	D-Limonene	Germany		Authoritative	H	Score of H was assigned based on a category of Sh		Sh
Skin Sensitization	5989-27-5	D-Limonene	Australia		Screening	H	Score of H was assigned based on a hazard code of H317	dermal	Skin sensitisation - category 1	H317	May cause an allergic skin reaction								N (The classification information for this entry was provided by the National Industrial Chemical Notification and Assessment Scheme)<br>
Skin Sensitization	5989-27-5	D-Limonene	Canada		Screening	H	Score of H was assigned based on a hazard code of H317		Skin sensitization - Category 1	H317	May cause allergic skin reaction
Skin Sensitization	5989-27-5	D-Limonene	Japan		Screening	H	Score of H was assigned based on a hazard code of H317		Category 1	H317	May cause an allergic skin reaction								Humans applied with patch tests showed signs of sensitization 10 to 15 minutes after the application (CICADs (No. 5, 1998)). Signs of sensitization were also observed in maximization tests using guinea pigs (CICADs (No. 5, 1998)). Based on these results, as well as its R43 rating in the EU classification (which is equivalent to Category 1) (EU-Annex 1, accessed in December 2008) and Sh rating by …
Skin Sensitization	5989-27-5	D-Limonene	New Zealand		Screening	M	Score was assigned based on a category of Category 6.5B (Category 1).	contact	Category 6.5B (Category 1)		Contact sensitisers								Classification: as in Directive 67/548/EEC <br>Class of danger: <br>R-Phrases: (43) May cause sensitization by skin contact [iuclid 2000] <br> <br>The sensitizing capacity of limonene was demonstrated in different experimental studies on guinea pigs. It was found that the potential to sensitize increased as the formation of oxidation products was favoured. Contact allergy to limonene was demonstr…
Skin Irritation	5989-27-5	D-Limonene	Australia		Screening	H	Score of H was assigned based on a hazard code of H315	dermal	Skin irritation - category 2	H315	Causes skin irritation								N (The classification information for this entry was provided by the National Industrial Chemical Notification and Assessment Scheme)<br>
Skin Irritation	5989-27-5	D-Limonene	Canada		Screening	H	Score of H was assigned based on a hazard code of H315		Skin corrosion/irritation - Category 2	H315	Causes skin irritation
Skin Irritation	5989-27-5	D-Limonene	Japan		Screening	H	Score of H was assigned based on a hazard code of H315		Category 2	H315	Causes skin irritation								In humans who received patch tests, irritation lasted for 72 hours, and a 2-hour dermal exposure caused a burning, itching, aching, and purpuric rash (CICADs (No. 5, 1998)). In addition, rabbit tests (OECD TG 404) indicated that the substance was ranked 3.5 out of 8 based on the Primary Dermal Irritation Index. Based on these results, as well as its R38 rating in the EU classification (which is e…
Skin Irritation	5989-27-5	D-Limonene	New Zealand		Screening	M	Score was assigned based on a category of Category 6.3B (Category 3).		Category 6.3B (Category 3)		Mildly irritating to the skin								SPECIES: <br>RESULT: Irritant <br>REFERENCE SOURCE: [OPP RED] <br>
Eye Irritation	5989-27-5	D-Limonene	New Zealand		Screening	H	Score was assigned based on a category of Category 6.4A (Category 2A).		Category 6.4A (Category 2A)		Irritating to the eye								SPECIES: Rabbit <br>RESULT: Irritant <br>REFERENCE SOURCE: Nord PG:105-35 YR:1993 [toxline] <br>
Eye Irritation	5989-27-5	D-Limonene	Japan		Screening	N/A	Score of N/A was assigned based on a classification of "Classification not possible"		Classification not possible	-	-								The substance has been recognized as an irritant in rabbits (CICADs (no. 5, 1998)), but this dataset alone is not sufficient to specify a category for the substance. Thus, the substance was classified into "Classification not possible" due to lack of data.
Acute Aquatic Toxicity	5989-27-5	D-Limonene	ToxVal	ECOTOX	Authoritative	VH	LC50 < 1 mg/L	Flow-through				2	days	water flea	LC50	0.92	mg/L	Broderius,S., D. Hammermeister, C. Russom, D. Barnidge, D. Brooke, G. Elonen, M. Hoglund, M. Kahl, G. Mielke, and J. Th (1990). Toxicity of Eight Terpenes to Fathead Minnows (Pimephales promelas), Daphnids (Daphnia magna), and Algae (Selanastrum capricornutum).. Manuscript: ASCI Corporation and the U.S.EPA Environmental Research Laboratory-Duluth, MN:57 p.
Acute Aquatic Toxicity	5989-27-5	D-Limonene	ToxVal	ECOTOX	Authoritative	VH	LC50 < 1 mg/L	Flow-through				4	days	fathead minnow	LC50	0.72	mg/L	Broderius,S., D. Hammermeister, C. Russom, D. Barnidge, D. Brooke, G. Elonen, M. Hoglund, M. Kahl, G. Mielke, and J. Th (1990). Toxicity of Eight Terpenes to Fathead Minnows (Pimephales promelas), Daphnids (Daphnia magna), and Algae (Selanastrum capricornutum).. Manuscript: ASCI Corporation and the U.S.EPA Environmental Research Laboratory-Duluth, MN:57 p.
Acute Aquatic Toxicity	5989-27-5	D-Limonene	ToxVal	ECOTOX	Authoritative	VH	LC50 < 1 mg/L	Flow-through				4	days	fathead minnow	LC50	0.70	mg/L	Geiger,D.L., L.T. Brooke, and D.J. Call (1990). Acute Toxicities of Organic Chemicals to Fathead Minnows (Pimephales promelas), Volume V. Center for Lake Superior Environmental Studies, University of Wisconsin, Superior, WI:332 p.
Acute Aquatic Toxicity	5989-27-5	D-Limonene	ToxVal	ECOTOX	Authoritative	VH	LC50 < 1 mg/L	Flow-through				2	days	water flea	LC50	0.58	mg/L	Broderius,S., D. Hammermeister, C. Russom, D. Barnidge, D. Brooke, G. Elonen, M. Hoglund, M. Kahl, G. Mielke, and J. Th (1990). Toxicity of Eight Terpenes to Fathead Minnows (Pimephales promelas), Daphnids (Daphnia magna), and Algae (Selanastrum capricornutum).. Manuscript: ASCI Corporation and the U.S.EPA Environmental Research Laboratory-Duluth, MN:57 p.
Acute Aquatic Toxicity	5989-27-5	D-Limonene	ToxVal	ECOTOX	Authoritative	M	10 mg/kg < LC50 <=100 mg/L	Aquatic - not reported				4	days	rainbow trout	LC50	35	mg/L	Fingas,M.F., D.A. Kyle, N. Laroche, B. Fieldhouse, G. Sergy, and G. Stoodley (1995). The Effectiveness Testing of Oil Spill-Treating Agents. ASTM Spec. Tech. Publ.:286-298
Acute Aquatic Toxicity	5989-27-5	D-Limonene	Japan		Screening	VH	Score of VH was assigned based on a hazard code of H400		Category 1	H400	Very toxic to aquatic life								Since its 48-hour EC = 0.421 mg/L for crustaceans (Daphnia magna) (NICNAS, 2002), the substance was classified into Category 1.
Acute Aquatic Toxicity	5989-27-5	D-Limonene	T.E.S.T. (experimental value)		Screening	VH	96 hr Fathead minnow LC50 (0.712 mg/kg) < 1 mg/L									0.71	mg/L
Acute Aquatic Toxicity	5989-27-5	D-Limonene	T.E.S.T. (experimental value)		Screening	VH	48 hr Daphnia magna LC50 (0.577 mg/kg) < 1 mg/L									0.58	mg/L
Acute Aquatic Toxicity	5989-27-5	D-Limonene	ToxVal	ECHA IUCLID	Screening	VH	EC50 < 1 mg/L	-				2	days	water flea	EC50	0.70	mg/L	-
Acute Aquatic Toxicity	5989-27-5	D-Limonene	DSL		Screening	H	Score of H was assigned based on a category of "Inherently_Toxic_to_Aquatic_Organisms"		Inherently_Toxic_to_Aquatic_Organisms
Acute Aquatic Toxicity	5989-27-5	D-Limonene	ToxVal	ECHA IUCLID	Screening	H	1 mg/kg <= LC50 <=10 mg/L	-				4	days	japanese medaka	LC50	1.10	mg/L	-
Acute Aquatic Toxicity	5989-27-5	D-Limonene	T.E.S.T. (predicted value)		QSAR Model	H	1 mg/L <= 96 hr Fathead minnow LC50 (2.180 mg/L) <= 10 mg/L									2.18	mg/L
Acute Aquatic Toxicity	5989-27-5	D-Limonene	T.E.S.T. (predicted value)		QSAR Model	H	1 mg/L <= 48 hr Daphnia magna LC50 (1.146 mg/L) <= 10 mg/L									1.15	mg/L
Acute Aquatic Toxicity	5989-27-5	D-Limonene	ToxVal	EFSA	Screening	I	EC50 does not provide enough information to assign a score	-				4	days	fathead minnow	EC50	> 1.17	mg/L	Conclusion on the peer review of the pesticide risk assessment of the active substance terpenoid blend QRD-460
Acute Aquatic Toxicity	5989-27-5	D-Limonene	ToxVal	EFSA	Screening	I	EC50 does not provide enough information to assign a score	-				2	days	water flea	EC50	> 1.04	mg/L	Conclusion on the peer review of the pesticide risk assessment of the active substance terpenoid blend QRD-460
Chronic Aquatic Toxicity	5989-27-5	D-Limonene	Japan		Screening	VH	Score of VH was assigned based on a hazard code of H410		Category 1	H410	Very toxic to aquatic life with long lasting effects								Since its classification for acute toxicity is Category 1, and it is not rapidly degradable (BIOWIN), the substance was classified into Category 1.
Chronic Aquatic Toxicity	5989-27-5	D-Limonene	New Zealand		Screening	VH	Score was assigned based on a category of Category 9.1A (Category 1).	crustacean	Category 9.1A (Category 1)		Very ecotoxic in the aquatic environment					0.42	mg/l		SPECIES: Daphnia magna <br>TYPE OF EXPOSURE: Flow through <br>DURATION: 48 hr <br>ENDPOINT: EC50 <br>VALUE: 0.421 mg/l <br>REFERENCE SOURCE: ICPS, 19989 "Concise International Chemical Assessment Document No. 5: Limonene. WHO, Geneva. http://www.nicnas.gov.au/publications/CAR/PEC/PEC22/PEC22_whole.pdf <br>Bioccumulative: Yes<br>Based on the water solubility of (D)-limonene, 13.8 mg/l at 25 deg C(…
Chronic Aquatic Toxicity	5989-27-5	D-Limonene	New Zealand		Screening	VH	Score was assigned based on a category of Category 9.1A (Category 1).	fish	Category 9.1A (Category 1)		Very ecotoxic in the aquatic environment					0.70	mg/L		SPECIES: Pimephales promelas Fathead minnow <br>TYPE OF EXPOSURE: <br>DURATION: 96 hr <br>ENDPOINT: LC50 <br>VALUE: 0.702 mg/L <br>REFERENCE SOURCE: Ref no: 3217. Geiger, D.L., L.T. Brooke, and D.J. Call (1990) Acute Toxicities of Organic Chemicals to Fathead Minnows (Pimephales promelas), Vol. 5. Center for Lake Superior Environmental Studies, University of Wisconsin, Superior, W I:332 [ECOTOX] …
Chronic Aquatic Toxicity	5989-27-5	D-Limonene	ToxVal	EFSA	Screening	VH	NOEC < 1 mg/L	-				21	days	water flea	NOEC	0.08	mg/L	Conclusion on the peer review of the pesticide risk assessment of the active substance terpenoid blend QRD-460
Chronic Aquatic Toxicity	5989-27-5	D-Limonene	ToxVal	ECHA IUCLID	Screening	H	0.1 mg/L <= NOEC <=1 mg/L	-				21	days	water flea	NOEC	0.27	mg/L	-
Acute Mammalian Toxicity Oral	2216-51-5	(1R,2S,5R)-(-)-Menthol	ToxVal	ECHA IUCLID	Screening	M	300 mg/kg < Oral LD50 <=2000 mg/kg	oral						mouse	LD50	1470	mg/kg	-
Acute Mammalian Toxicity Oral	2216-51-5	(1R,2S,5R)-(-)-Menthol	ChemIDplus		Screening	L	Oral LD50 > 2000 mg/kg	oral								3400	mg/kg
Acute Mammalian Toxicity Oral	2216-51-5	(1R,2S,5R)-(-)-Menthol	ChemIDplus		Screening	L	Oral LD50 > 2000 mg/kg	oral								3300	mg/kg
Acute Mammalian Toxicity Oral	2216-51-5	(1R,2S,5R)-(-)-Menthol	Japan		Screening	L	Score of L was assigned based on a classification of "Not classified"	oral	Not classified	-	-								-
Acute Mammalian Toxicity Oral	2216-51-5	(1R,2S,5R)-(-)-Menthol	New Zealand		Screening	L	Score was assigned based on a category of Category 6.1E (Category 5).	oral	Category 6.1E (Category 5)		Acutely toxic					3300	mg/kg		SPECIES: Rat<br>ENDPOINT: LD50<br>VALUE: 3300 mg/kg<br>REFERENCE SOURCE: [Lewis, R.J. Saxs Dangerous Properties of Industrial Materials. 9th ed. Volumes 1-3. New York, NY: Van Nostrand Reinhold, 1996. 2108]**PEER REVIEWED**[HSDB]<br>
Acute Mammalian Toxicity Oral	2216-51-5	(1R,2S,5R)-(-)-Menthol	ToxVal	ECHA IUCLID	Screening	L	Oral LD50 > 2000 mg/kg	oral						rat	LD50	3180	mg/kg	-
Acute Mammalian Toxicity Oral	2216-51-5	(1R,2S,5R)-(-)-Menthol	ToxVal	ECHA IUCLID	Screening	L	Oral LD50 > 2000 mg/kg	oral						rat	LD50	2046	mg/kg	-
Acute Mammalian Toxicity Oral	2216-51-5	(1R,2S,5R)-(-)-Menthol	ToxVal	ECHA IUCLID	Screening	L	Oral LD50 > 2000 mg/kg	oral						rat	LD50	2615	mg/kg	-
Acute Mammalian Toxicity Oral	2216-51-5	(1R,2S,5R)-(-)-Menthol	ToxVal	ECHA IUCLID	Screening	L	Oral LD50 > 2000 mg/kg	oral						rat	LD50	2426	mg/kg	-
Acute Mammalian Toxicity Oral	2216-51-5	(1R,2S,5R)-(-)-Menthol	ToxVal	ECHA IUCLID	Screening	L	Oral LD50 > 2000 mg/kg	oral						rat	LD50	2602	mg/kg	-
Acute Mammalian Toxicity Inhalation	2216-51-5	(1R,2S,5R)-(-)-Menthol	Japan		Screening	N/A	Score of N/A was assigned based on a classification of "Classification not possible"	Inhalation: Dusts and mists	Classification not possible	-	-								-
Acute Mammalian Toxicity Inhalation	2216-51-5	(1R,2S,5R)-(-)-Menthol	Japan		Screening	N/A	Score of N/A was assigned based on a classification of "Not applicable"	Inhalation: Gases	Not applicable	-	-								-
Acute Mammalian Toxicity Inhalation	2216-51-5	(1R,2S,5R)-(-)-Menthol	Japan		Screening	N/A	Score of N/A was assigned based on a classification of "Not applicable"	Inhalation: Vapours	Not applicable	-	-								-
Acute Mammalian Toxicity Dermal	2216-51-5	(1R,2S,5R)-(-)-Menthol	ChemIDplus		Screening	L	Dermal LD50 > 2000 mg/kg	skin								> 5000	mg/kg
Acute Mammalian Toxicity Dermal	2216-51-5	(1R,2S,5R)-(-)-Menthol	ToxVal	ECHA IUCLID	Screening	L	Dermal LD50 > 2000 mg/kg	dermal						rabbit	LD50	> 5000	mg/kg	-
Acute Mammalian Toxicity Dermal	2216-51-5	(1R,2S,5R)-(-)-Menthol	Japan		Screening	N/A	Score of N/A was assigned based on a classification of "Classification not possible"	dermal	Classification not possible	-	-								-
Carcinogenicity	2216-51-5	(1R,2S,5R)-(-)-Menthol	Japan		Screening	N/A	Score of N/A was assigned based on a classification of "Classification not possible"		Classification not possible	-	-								-
Genotoxicity Mutagenicity	2216-51-5	(1R,2S,5R)-(-)-Menthol	ToxVal		Screening	L	Score of L was assigned based on a genetox call of "non gentox"				non gentox
Genotoxicity Mutagenicity	2216-51-5	(1R,2S,5R)-(-)-Menthol	Japan		Screening	N/A	Score of N/A was assigned based on a classification of "Classification not possible"		Classification not possible	-	-								-
Reproductive	2216-51-5	(1R,2S,5R)-(-)-Menthol	ToxVal	ECHA IUCLID	Screening	L	Oral NOAEL > 250.0 mg/kg-day	oral						mouse	NOAEL	~ 667	mg/kg-day	-
Reproductive	2216-51-5	(1R,2S,5R)-(-)-Menthol	ToxVal	ECHA IUCLID	Screening	L	Oral NOAEL > 250.0 mg/kg-day	oral						rat	NOAEL	~ 375	mg/kg-day	-
Reproductive	2216-51-5	(1R,2S,5R)-(-)-Menthol	Japan		Screening	N/A	Score of N/A was assigned based on a classification of "Classification not possible"		Classification not possible	-	-								-
Developmental	2216-51-5	(1R,2S,5R)-(-)-Menthol	Japan		Screening	N/A	Score of N/A was assigned based on a classification of "Classification not possible"		Classification not possible	-	-								-
Neurotoxicity Repeat Exposure	2216-51-5	(1R,2S,5R)-(-)-Menthol	Japan		Screening	N/A	Score of N/A was assigned based on a classification of "Classification not possible"		Classification not possible	-	-								-
Systemic Toxicity Repeat Exposure	2216-51-5	(1R,2S,5R)-(-)-Menthol	Japan		Screening	N/A	Score of N/A was assigned based on a classification of "Classification not possible"		Classification not possible	-	-								-
Skin Sensitization	2216-51-5	(1R,2S,5R)-(-)-Menthol	Japan		Screening	L	Score of L was assigned based on a classification of "Not classified"		Not classified	-	-								-
Skin Irritation	2216-51-5	(1R,2S,5R)-(-)-Menthol	Japan		Screening	H	Score of H was assigned based on a hazard code of H315		Category 2	H315	Causes skin irritation								-
Eye Irritation	2216-51-5	(1R,2S,5R)-(-)-Menthol	New Zealand		Screening	H	Score was assigned based on a category of Category 6.4A (Category 2A).		Category 6.4A (Category 2A)		Irritating to the eye								SPECIES:<br>RESULT: Eye irritant.<br>REFERENCE SOURCE: [Lewis, R.J. Saxs Dangerous Properties of Industrial Materials. 9th ed. Volumes 1-3. New York, NY: Van Nostrand Reinhold, 1996. 2108]**PEER REVIEWED**[HSDB]<br>
Eye Irritation	2216-51-5	(1R,2S,5R)-(-)-Menthol	Japan		Screening	M	Score of M was assigned based on a hazard code of H320		Category 2B	H320	Causes eye irritation								-
Acute Aquatic Toxicity	2216-51-5	(1R,2S,5R)-(-)-Menthol	ToxVal	ECOTOX	Authoritative	M	10 mg/kg < LC50 <=100 mg/L	Flow-through				4	days	fathead minnow	LC50	18.90	mg/L	Geiger,D.L., D.J. Call, and L.T. Brooke (1988). Acute Toxicities of Organic Chemicals to Fathead Minnows (Pimephales promelas) Volume IV. Center for Lake Superior Environmental Studies, University of Wisconsin, Superior, WI4:355 p.
Acute Aquatic Toxicity	2216-51-5	(1R,2S,5R)-(-)-Menthol	Japan		Screening	M	Score of M was assigned based on a hazard code of H402		Category 3	H402	Harmful to aquatic life								-
Acute Aquatic Toxicity	2216-51-5	(1R,2S,5R)-(-)-Menthol	DSL		Screening	L	Score of L was assigned based on a category of "Not Inherently_Toxic_to_Aquatic_Organisms"		Not Inherently_Toxic_to_Aquatic_Organisms
Chronic Aquatic Toxicity	2216-51-5	(1R,2S,5R)-(-)-Menthol	New Zealand		Screening	M	Score was assigned based on a category of Category 9.1C (Category 3).	fish	Category 9.1C (Category 3)		Harmful in the aquatic environment					18.90	mg/L		SPECIES: Pimephales promelas Fathead minnow<br>TYPE OF EXPOSURE:<br>DURATION: 96 hr<br>ENDPOINT: LC50 MOR MORT<br>VALUE: 18.9 mg/L<br>REFERENCE SOURCE: Ref no: 12859. Geiger, D.L., D.J. Call, and L.T. Brooke (1988) Acute Toxicities of Organic Chemicals to Fathead Minnows (Pimephales promelas), Vol. 4. Center for Lake Superior Environmental Stud., Univ.of Wisconsin-Superior, Superior, WI I:355 [EC…
Chronic Aquatic Toxicity	2216-51-5	(1R,2S,5R)-(-)-Menthol	Japan		Screening	L	Score of L was assigned based on a classification of "Not classified"		Not classified	-	-								-
Acute Mammalian Toxicity Oral	14073-97-3	(2S,5R)-2-Isopropyl-5-methylcyclohexan-1-one	T.E.S.T. (experimental value)		Screening	M	300 mg/kg < Oral rat LD50 (500 mg/kg) <=2000 mg/kg									500	mg/kg
Acute Mammalian Toxicity Oral	14073-97-3	(2S,5R)-2-Isopropyl-5-methylcyclohexan-1-one	ToxVal	ECHA IUCLID	Screening	L	Oral LD50 > 2000 mg/kg	oral						rat	LD50	2046	mg/kg	-
Acute Mammalian Toxicity Oral	14073-97-3	(2S,5R)-2-Isopropyl-5-methylcyclohexan-1-one	ToxVal	ECHA IUCLID	Screening	L	Oral LD50 > 2000 mg/kg	oral						mouse	LD50	> 2000	mg/kg	-
Acute Mammalian Toxicity Oral	14073-97-3	(2S,5R)-2-Isopropyl-5-methylcyclohexan-1-one	ToxVal	ECHA IUCLID	Screening	L	Oral LD50 > 2000 mg/kg	oral						rat	LD50	2602	mg/kg	-
Acute Mammalian Toxicity Oral	14073-97-3	(2S,5R)-2-Isopropyl-5-methylcyclohexan-1-one	T.E.S.T. (predicted value)		QSAR Model	L	Oral rat LD50 (2318 mg/kg) > 2000 mg/kg									2318	mg/kg
Genotoxicity Mutagenicity	14073-97-3	(2S,5R)-2-Isopropyl-5-methylcyclohexan-1-one	ToxVal		Screening	L	Score of L was assigned based on a genetox call of "non gentox"				non gentox
Genotoxicity Mutagenicity	14073-97-3	(2S,5R)-2-Isopropyl-5-methylcyclohexan-1-one	T.E.S.T. (predicted value)		QSAR Model	L	Negative for Mutagenicity
Endocrine Disruption	14073-97-3	(2S,5R)-2-Isopropyl-5-methylcyclohexan-1-one	T.E.S.T. (predicted value)		QSAR Model	L	Negative for Estrogen Receptor Binding
Endocrine Disruption	14073-97-3	(2S,5R)-2-Isopropyl-5-methylcyclohexan-1-one	T.E.S.T. (predicted value)		QSAR Model	L	Does NOT bind strongly to the estrogen receptor (log10 RBA = -4.06)
Reproductive	14073-97-3	(2S,5R)-2-Isopropyl-5-methylcyclohexan-1-one	Denmark		QSAR Model	M	Positive prediction in at least one model (human teratogenicity, Drosophila melanogaster SLR, or rodent dominant lethal) and not predicted negative for teratogenicity		Repr2		Suspected of damaging fertility or the unborn child
Developmental	14073-97-3	(2S,5R)-2-Isopropyl-5-methylcyclohexan-1-one	T.E.S.T. (predicted value)		QSAR Model	H	Positive for Developmental Toxicity									1
Acute Aquatic Toxicity	14073-97-3	(2S,5R)-2-Isopropyl-5-methylcyclohexan-1-one	DSL		Screening	L	Score of L was assigned based on a category of "Not Inherently_Toxic_to_Aquatic_Organisms"		Not Inherently_Toxic_to_Aquatic_Organisms
Acute Aquatic Toxicity	14073-97-3	(2S,5R)-2-Isopropyl-5-methylcyclohexan-1-one	T.E.S.T. (predicted value)		QSAR Model	M	10 mg/L <= 96 hr Fathead minnow LC50 (27.553 mg/L) <= 100 mg/L									27.55	mg/L
Acute Aquatic Toxicity	14073-97-3	(2S,5R)-2-Isopropyl-5-methylcyclohexan-1-one	T.E.S.T. (predicted value)		QSAR Model	M	10 mg/L <= 48 hr Daphnia magna LC50 (22.930 mg/L) <= 100 mg/L									22.93	mg/L
Acute Mammalian Toxicity Oral	2623-23-6	L-Menthyl acetate	ChemIDplus		Screening	L	Oral LD50 > 2000 mg/kg	oral								> 5000	mg/kg
Acute Mammalian Toxicity Oral	2623-23-6	L-Menthyl acetate	T.E.S.T. (experimental value)		Screening	L	Oral rat LD50 (7628 mg/kg) > 2000 mg/kg									7628	mg/kg
Acute Mammalian Toxicity Oral	2623-23-6	L-Menthyl acetate	T.E.S.T. (predicted value)		QSAR Model	L	Oral rat LD50 (3860 mg/kg) > 2000 mg/kg									3860	mg/kg
Acute Mammalian Toxicity Dermal	2623-23-6	L-Menthyl acetate	ChemIDplus		Screening	L	Dermal LD50 > 2000 mg/kg	skin								> 5000	mg/kg
Genotoxicity Mutagenicity	2623-23-6	L-Menthyl acetate	T.E.S.T. (predicted value)		QSAR Model	L	Negative for Mutagenicity
Genotoxicity Mutagenicity	2623-23-6	L-Menthyl acetate	ToxVal		QSAR Model	L	Score of L was assigned based on a genetox call of "pred non gentox"				pred non gentox
Endocrine Disruption	2623-23-6	L-Menthyl acetate	T.E.S.T. (predicted value)		QSAR Model	L	Negative for Estrogen Receptor Binding
Endocrine Disruption	2623-23-6	L-Menthyl acetate	T.E.S.T. (predicted value)		QSAR Model	N/A	Estrogen Receptor RBA could not be predicted using T.E.S.T.
Developmental	2623-23-6	L-Menthyl acetate	T.E.S.T. (predicted value)		QSAR Model	H	Positive for Developmental Toxicity									1
Acute Aquatic Toxicity	2623-23-6	L-Menthyl acetate	DSL		Screening	L	Score of L was assigned based on a category of "Not Inherently_Toxic_to_Aquatic_Organisms"		Not Inherently_Toxic_to_Aquatic_Organisms
Acute Aquatic Toxicity	2623-23-6	L-Menthyl acetate	T.E.S.T. (predicted value)		QSAR Model	H	1 mg/L <= 96 hr Fathead minnow LC50 (7.962 mg/L) <= 10 mg/L									7.96	mg/L
Acute Aquatic Toxicity	2623-23-6	L-Menthyl acetate	T.E.S.T. (predicted value)		QSAR Model	H	1 mg/L <= 48 hr Daphnia magna LC50 (8.517 mg/L) <= 10 mg/L									8.52	mg/L
Acute Mammalian Toxicity Oral	123-11-5	4-Methoxybenzaldehyde	ChemIDplus		Screening	M	300 mg/kg < Oral LD50 <=2000 mg/kg	oral								1260	mg/kg
Acute Mammalian Toxicity Oral	123-11-5	4-Methoxybenzaldehyde	ChemIDplus		Screening	M	300 mg/kg < Oral LD50 <=2000 mg/kg	oral								1859	mg/kg
Acute Mammalian Toxicity Oral	123-11-5	4-Methoxybenzaldehyde	ChemIDplus		Screening	M	300 mg/kg < Oral LD50 <=2000 mg/kg	oral								1510	mg/kg
Acute Mammalian Toxicity Oral	123-11-5	4-Methoxybenzaldehyde	New Zealand		Screening	M	Score was assigned based on a category of Category 6.1D (Category 4).	oral	Category 6.1D (Category 4)		Acutely toxic								R22 [Chemwatch]. <br>
Acute Mammalian Toxicity Oral	123-11-5	4-Methoxybenzaldehyde	ToxVal	ECHA	Screening	M	300 mg/kg < Oral LD50 <=2000 mg/kg	oral						guinea pig	LD50	1260	mg/kg	-
Acute Mammalian Toxicity Oral	123-11-5	4-Methoxybenzaldehyde	ToxVal	ECHA	Screening	M	300 mg/kg < Oral LD50 <=2000 mg/kg	oral						rat	LD50	1510	mg/kg	-
Acute Mammalian Toxicity Oral	123-11-5	4-Methoxybenzaldehyde	ToxVal	ECHA IUCLID	Screening	M	300 mg/kg < Oral LD50 <=2000 mg/kg	oral						guinea pig	LD50	1260	mg/kg	-
Acute Mammalian Toxicity Oral	123-11-5	4-Methoxybenzaldehyde	ToxVal	ECHA IUCLID	Screening	M	300 mg/kg < Oral LD50 <=2000 mg/kg	oral						rat	LD50	1510	mg/kg	-
Acute Mammalian Toxicity Oral	123-11-5	4-Methoxybenzaldehyde	ToxVal	EFSA2	Screening	M	300 mg/kg < Oral LD50 <=2000 mg/kg	oral						guinea pig	LD50	1260	mg/kg	EFSA Group 20 Rev. 4 Oral acute toxicity data (Jenner et al., 1964) (Jenner et al., 1964)
Acute Mammalian Toxicity Oral	123-11-5	4-Methoxybenzaldehyde	ToxVal	EFSA2	Screening	M	300 mg/kg < Oral LD50 <=2000 mg/kg	oral						rat	LD50	1510	mg/kg	EFSA Group 20 Rev. 4 Oral acute toxicity data (Jenner et al., 1964) (Jenner et al., 1964)
Acute Mammalian Toxicity Oral	123-11-5	4-Methoxybenzaldehyde	ToxVal	EFSA2	Screening	M	300 mg/kg < Oral LD50 <=2000 mg/kg	oral						rat	LD50	1510	mg/kg	EFSA Group 20 Rev. 4 Oral acute toxicity data (Taylor et al., 1964) (Taylor et al., 1964)
Acute Mammalian Toxicity Oral	123-11-5	4-Methoxybenzaldehyde	ToxVal	HPVIS	Screening	M	300 mg/kg < Oral LD50 <=2000 mg/kg	oral						guinea pig	LD50	1260	mg/kg	(9) Jenner P.M. Hagen E.C. Taylor J.M. Cook E.L. and Fitzhugh O.G. (1964) Food flavourings and compounds of related structure. I. Acute oral toxicity. Fd Cosmet Toxicol. 2 327-343.
Acute Mammalian Toxicity Oral	123-11-5	4-Methoxybenzaldehyde	ToxVal	HPVIS	Screening	M	300 mg/kg < Oral LD50 <=2000 mg/kg	oral						rat	LD50	1510	mg/kg	(10) Jenner P.M. Hagen E.C. Taylor J.M. Cook E.L. and Fitzhugh O.G. (1964) Food flavourings and compounds of related structure. I. Acute oral toxicity. Fd Cosmet Toxicol. 2 327-343.
Acute Mammalian Toxicity Oral	123-11-5	4-Methoxybenzaldehyde	Japan		Screening	L	Score of L was assigned based on a classification of "Not classified"	oral	Not classified	-	-								Based on the report that the administration of 2000 mg/kg for rats caused no mortality, and the estimated LD50 value was > 2000 mg/kg ("Toxicity Testing Reports of Environmental Chemicals" (Chemicals Investigation Promoting Council) (2000)), the substance was classified as "Not classified".
Acute Mammalian Toxicity Oral	123-11-5	4-Methoxybenzaldehyde	ToxVal	ECHA	Screening	L	Oral LD50 > 2000 mg/kg	oral						rat	LD50	3210	mg/kg	-
Acute Mammalian Toxicity Oral	123-11-5	4-Methoxybenzaldehyde	ToxVal	ECHA IUCLID	Screening	L	Oral LD50 > 2000 mg/kg	oral						rat	LD50	3210	mg/kg	-
Acute Mammalian Toxicity Oral	123-11-5	4-Methoxybenzaldehyde	ToxVal	ECHA IUCLID	Screening	L	Oral LD50 > 2000 mg/kg	oral						rat	LD50	> 2000	mg/kg	-
Acute Mammalian Toxicity Oral	123-11-5	4-Methoxybenzaldehyde	ToxVal	EFSA2	Screening	L	Oral LD50 > 2000 mg/kg	oral						rat	LD50	3210	mg/kg	EFSA Group 20 Rev. 4 Oral acute toxicity data (BASF, 1981) (BASF, 1981)
Acute Mammalian Toxicity Oral	123-11-5	4-Methoxybenzaldehyde	Denmark		QSAR Model	M	300 < Estimated toxicity <= 2000 mg/kg body weight		AcuteTox4		Harmful if swallowed
Acute Mammalian Toxicity Inhalation	123-11-5	4-Methoxybenzaldehyde	Japan		Screening	N/A	Score of N/A was assigned based on a classification of "Classification not possible"	Inhalation: Dusts and mists	Classification not possible	-	-								No data available.
Acute Mammalian Toxicity Inhalation	123-11-5	4-Methoxybenzaldehyde	Japan		Screening	N/A	Score of N/A was assigned based on a classification of "Not applicable"	Inhalation: Gases	Not applicable	-	-								Liquid (GHS definition)
Acute Mammalian Toxicity Inhalation	123-11-5	4-Methoxybenzaldehyde	Japan		Screening	N/A	Score of N/A was assigned based on a classification of "Classification not possible"	Inhalation: Vapours	Classification not possible	-	-								It was reported that the rat LC50 values (male and female) were more than 0.32 mg/L (vapor) (SIAP (2009)). Since the exposure time was unknown, the classification was not possible.
Acute Mammalian Toxicity Dermal	123-11-5	4-Methoxybenzaldehyde	ChemIDplus		Screening	L	Dermal LD50 > 2000 mg/kg	skin								> 5000	mg/kg
Acute Mammalian Toxicity Dermal	123-11-5	4-Methoxybenzaldehyde	Japan		Screening	L	Score of L was assigned based on a classification of "Not classified"	dermal	Not classified	-	-								Based on the rabbit LD50 value of > 5000 mg/kg (BUA 250 (2004)), the substance was classified as "Not classified".
Acute Mammalian Toxicity Dermal	123-11-5	4-Methoxybenzaldehyde	ToxVal	ECHA IUCLID	Screening	L	Dermal LD50 > 2000 mg/kg	dermal						rabbit	LD50	> 5000	mg/kg	-
Acute Mammalian Toxicity Dermal	123-11-5	4-Methoxybenzaldehyde	ToxVal	HPVIS	Screening	L	Dermal LD50 > 2000 mg/kg	dermal						rabbit	LD50	>= 5000	mg/kg	(12) Moreno O.M. (1973b) Dermal toxicity in rabbits. Unpublished reported to RIFM.
Carcinogenicity	123-11-5	4-Methoxybenzaldehyde	Japan		Screening	N/A	Score of N/A was assigned based on a classification of "Classification not possible"		Classification not possible	-	-								No data available.
Genotoxicity Mutagenicity	123-11-5	4-Methoxybenzaldehyde	ToxVal		Screening	VH	Score of VH was assigned based on a genetox call of "clastogen"				clastogen
Genotoxicity Mutagenicity	123-11-5	4-Methoxybenzaldehyde	Denmark		QSAR Model	H	Positive test result in at least one training set or positive prediction in at least two models (Drosophila melanogaster SLRL, mouse micronucleus, rodent dominant lethal, mouse sister chromosome exchange, mouse COMET)		Muta2		Suspected of causing genetic defects
Genotoxicity Mutagenicity	123-11-5	4-Methoxybenzaldehyde	Japan		Screening	N/A	Score of N/A was assigned based on a classification of "Classification not possible"		Classification not possible	-	-								The classification was not possible due to lack of in vivo test data. As relevant information, as for in vitro studies, negative results in the Ames test and in the chromosome aberration test using CHL cells ("Toxicity Testing Reports of Environmental Chemicals" (Chemicals Investigation Promoting Council), (Access on May 2010)) and others were reported.
Reproductive	123-11-5	4-Methoxybenzaldehyde	Japan		Screening	M	Score of M was assigned based on a hazard code of H361		Category 2	H361	Suspected of damaging fertility or the unborn child								In the combined repeated oral dose toxicity study with the reproduction/developmental toxicity screening test in rats (OECD TG 422), decrease of the fertility index, number of pups born, delivery index, and number of pups alive were noted at the dose (500 mg/kg) in which general toxicity such as transitory salivation and hypertrophy of hepatocyte to parent animals was observed ("Toxicity Testing …
Developmental	123-11-5	4-Methoxybenzaldehyde	Japan		Screening	M	Score of M was assigned based on a hazard code of H361		Category 2	H361	Suspected of damaging fertility or the unborn child								In the combined repeated oral dose toxicity study with the reproduction/developmental toxicity screening test in rats (OECD TG 422), decrease of the fertility index, number of pups born, delivery index, and number of pups alive were noted at the dose (500 mg/kg) in which general toxicity such as transitory salivation and hypertrophy of hepatocyte to parent animals was observed ("Toxicity Testing …
Neurotoxicity Repeat Exposure	123-11-5	4-Methoxybenzaldehyde	Japan		Screening	N/A	Score of N/A was assigned based on a classification of "Classification not possible"		Classification not possible	-	-								In the combined repeated oral dose toxicity study with the reproduction/developmental toxicity screening test in rats (OECD TG 422), the changes observed were as follows: increased liver weights, elevations of the liver-derived enzyme activities in the serum, and centrilobular hepatocellular hypertrophy at 500 mg/kg/day (converted dose level as that of 90-day study: approx. 235 mg/kg/day), signif…
Neurotoxicity Single Exposure	123-11-5	4-Methoxybenzaldehyde	Japan		Screening	N/A	Score of N/A was assigned based on a classification of "Classification not possible"		Classification not possible	-	-								In the acute oral toxicity study in rats (OECD TG 401), no treatment-related changes of clinical signs were observed in all treatment groups, and the values of body weight gain in both sexes at 2000 mg/kg were slightly decreased only on day 2 of observation. In the findings at necropsy conducted on day 15 of observation period, no abnormalities were observed in all animals ("Toxicity Testing Repo…
Systemic Toxicity Repeat Exposure	123-11-5	4-Methoxybenzaldehyde	ToxVal	EFSA	Screening	M	20.0 mg/kg-day < 40 - 50 day Oral NOAEL <= 200.0 mg/kg-day	oral				42	days	rat	NOAEL	20	mg/kg-day	Flavouring Group Evaluation 52 (FGE.52): Consideration of hydroxy- and alkoxy substituted benzyl derivatives evaluated by JECFA (57th meeting) structurally related to benzyl alcohols, benzaldehydes, a related acetal, benzoic acids, and related esters evaluated by EFSA in FGE.20 (2005) (Commission Regulation (EC) No 1565/2000 of 18 July 2000)
Systemic Toxicity Repeat Exposure	123-11-5	4-Methoxybenzaldehyde	Japan		Screening	N/A	Score of N/A was assigned based on a classification of "Classification not possible"		Classification not possible	-	-								In the combined repeated oral dose toxicity study with the reproduction/developmental toxicity screening test in rats (OECD TG 422), the changes observed were as follows: increased liver weights, elevations of the liver-derived enzyme activities in the serum, and centrilobular hepatocellular hypertrophy at 500 mg/kg/day (converted dose level as that of 90-day study: approx. 235 mg/kg/day), signif…
Systemic Toxicity Single Exposure	123-11-5	4-Methoxybenzaldehyde	Japan		Screening	N/A	Score of N/A was assigned based on a classification of "Classification not possible"		Classification not possible	-	-								In the acute oral toxicity study in rats (OECD TG 401), no treatment-related changes of clinical signs were observed in all treatment groups, and the values of body weight gain in both sexes at 2000 mg/kg were slightly decreased only on day 2 of observation. In the findings at necropsy conducted on day 15 of observation period, no abnormalities were observed in all animals ("Toxicity Testing Repo…
Skin Sensitization	123-11-5	4-Methoxybenzaldehyde	Japan		Screening	L	Score of L was assigned based on a classification of "Not classified"		Not classified	-	-								In the maximization test on 25 volunteers, the substance was not sensitizing. The result of the LLNA test (OECD TG 429 and EPA OPPTS 870.2600) using mice was also negative. The substance was concluded to be non-sensitizer to the skin (SIAP (2009)). Based on the document, the substance was classified as "Not classified".
Skin Irritation	123-11-5	4-Methoxybenzaldehyde	Japan		Screening	L	Score of L was assigned based on a classification of "Not classified"		Not classified	-	-								Negative results of human patch test were reported (SIAP (2009)). In the rabbit test, occlusive application of the substance caused slightly irritation after 4 hours of application, but symptoms were all disappeared within 8 days. Based on these documents, the substance was classified as "Not classified" in the JIS classification (corresponding to Category 3 in the UN-GHS classification).
Eye Irritation	123-11-5	4-Methoxybenzaldehyde	Japan		Screening	L	Score of L was assigned based on a classification of "Not classified"		Not classified	-	-								The substance was classified as "Not classified" based on the documented case of "non-irritating" from rabbit test in which slight irritation was noted, but symptoms disappeared within 72 hours (SIAP (2009)).
Acute Aquatic Toxicity	123-11-5	4-Methoxybenzaldehyde	Japan		Screening	M	Score of M was assigned based on a hazard code of H402		Category 3	H402	Harmful to aquatic life								Classified into Category 3 from its 96h-LC50 = 40 mg/L for fish (Oryzias latipes) (Test for the Ecological Effect of Chemical Substances (Ministry of the Environment), 1999).
Acute Aquatic Toxicity	123-11-5	4-Methoxybenzaldehyde	ToxVal	ECHA	Screening	M	10 mg/kg < EC50 <=100 mg/L	-				2	days	water flea	EC50	82.80	mg/L	-
Acute Aquatic Toxicity	123-11-5	4-Methoxybenzaldehyde	DSL		Screening	L	Score of L was assigned based on a category of "Not Inherently_Toxic_to_Aquatic_Organisms"		Not Inherently_Toxic_to_Aquatic_Organisms
Chronic Aquatic Toxicity	123-11-5	4-Methoxybenzaldehyde	Japan		Screening	L	Score of L was assigned based on a classification of "Not classified"		Not classified	-	-								Classified as "Not classified" since it is rapidly degradable (Readily biodegradable, BOD degradation rate: 99% (Biodegradation and Bioconcentration of Existing Chemical Substances under the Chemical Substances Control Law, 2001)) and its bioaccumulation potential is estimated to be low (Log Kow = 1.79 (PHYSPROP Database, 2009)) though its acute toxicity is Category 3.
Acute Mammalian Toxicity Oral	89-81-6	Piperitone	ChemIDplus		Screening	L	Oral LD50 > 2000 mg/kg	oral								2450	mg/kg
Acute Mammalian Toxicity Oral	89-81-6	Piperitone	T.E.S.T. (experimental value)		Screening	L	Oral rat LD50 (2452 mg/kg) > 2000 mg/kg									2452	mg/kg
Acute Mammalian Toxicity Oral	89-81-6	Piperitone	T.E.S.T. (predicted value)		QSAR Model	M	300 mg/kg < Oral rat LD50 (1296 mg/kg) <=2000 mg/kg									1296	mg/kg
Genotoxicity Mutagenicity	89-81-6	Piperitone	ToxVal		QSAR Model	VH	Score of VH was assigned based on a genetox call of "pred gentox"				pred gentox
Genotoxicity Mutagenicity	89-81-6	Piperitone	T.E.S.T. (predicted value)		QSAR Model	L	Negative for Mutagenicity
Endocrine Disruption	89-81-6	Piperitone	T.E.S.T. (predicted value)		QSAR Model	L	Negative for Estrogen Receptor Binding
Endocrine Disruption	89-81-6	Piperitone	T.E.S.T. (predicted value)		QSAR Model	L	Does NOT bind strongly to the estrogen receptor (log10 RBA = -3.86)
Reproductive	89-81-6	Piperitone	Denmark		QSAR Model	M	Positive prediction in at least one model (human teratogenicity, Drosophila melanogaster SLR, or rodent dominant lethal) and not predicted negative for teratogenicity		Repr2		Suspected of damaging fertility or the unborn child
Developmental	89-81-6	Piperitone	T.E.S.T. (predicted value)		QSAR Model	H	Positive for Developmental Toxicity									1
Acute Aquatic Toxicity	89-81-6	Piperitone	DSL		Screening	L	Score of L was assigned based on a category of "Not Inherently_Toxic_to_Aquatic_Organisms"		Not Inherently_Toxic_to_Aquatic_Organisms
Acute Aquatic Toxicity	89-81-6	Piperitone	T.E.S.T. (predicted value)		QSAR Model	H	1 mg/L <= 48 hr Daphnia magna LC50 (9.626 mg/L) <= 10 mg/L									9.63	mg/L
Acute Aquatic Toxicity	89-81-6	Piperitone	T.E.S.T. (predicted value)		QSAR Model	M	10 mg/L <= 96 hr Fathead minnow LC50 (11.495 mg/L) <= 100 mg/L									11.49	mg/L
Acute Mammalian Toxicity Oral	89-79-2	(-)-Isopulegol	New Zealand		Screening	M	Score was assigned based on a category of Category 6.1D (Category 4).	oral	Category 6.1D (Category 4)		Acutely toxic
Acute Mammalian Toxicity Oral	89-79-2	(-)-Isopulegol	T.E.S.T. (experimental value)		Screening	M	300 mg/kg < Oral rat LD50 (938 mg/kg) <=2000 mg/kg									938	mg/kg
Acute Mammalian Toxicity Oral	89-79-2	(-)-Isopulegol	ToxVal	ECHA IUCLID	Screening	M	300 mg/kg < Oral LD50 <=2000 mg/kg	oral						rat	LD50	~ 936	mg/kg	-
Acute Mammalian Toxicity Oral	89-79-2	(-)-Isopulegol	T.E.S.T. (predicted value)		QSAR Model	L	Oral rat LD50 (2412 mg/kg) > 2000 mg/kg									2412	mg/kg
Genotoxicity Mutagenicity	89-79-2	(-)-Isopulegol	ToxVal		Screening	L	Score of L was assigned based on a genetox call of "non gentox"				non gentox
Genotoxicity Mutagenicity	89-79-2	(-)-Isopulegol	T.E.S.T. (predicted value)		QSAR Model	L	Negative for Mutagenicity
Endocrine Disruption	89-79-2	(-)-Isopulegol	T.E.S.T. (predicted value)		QSAR Model	L	Negative for Estrogen Receptor Binding
Endocrine Disruption	89-79-2	(-)-Isopulegol	T.E.S.T. (predicted value)		QSAR Model	N/A	Estrogen Receptor RBA could not be predicted using T.E.S.T.
Developmental	89-79-2	(-)-Isopulegol	T.E.S.T. (predicted value)		QSAR Model	H	Positive for Developmental Toxicity									1
Systemic Toxicity Repeat Exposure	89-79-2	(-)-Isopulegol	ToxVal	EFSA	Screening	M	10.0 mg/kg-day < 3 months Oral NOAEL <= 100.0 mg/kg-day	oral				90	days	rat	NOAEL	38	mg/kg-day	Scientific Opinion on Flavouring Group Evaluation 57, Revision 1 (FGE.57Rev1): consideration of isopulegone and three flavouring substances evaluated by JECFA (55th meeting)
Skin Irritation	89-79-2	(-)-Isopulegol	New Zealand		Screening	H	Score was assigned based on a category of Category 6.3A (Category 2).		Category 6.3A (Category 2)		Irritating to the skin
Eye Irritation	89-79-2	(-)-Isopulegol	New Zealand		Screening	H	Score was assigned based on a category of Category 6.4A (Category 2A).		Category 6.4A (Category 2A)		Irritating to the eye
Acute Aquatic Toxicity	89-79-2	(-)-Isopulegol	ToxVal	ECHA IUCLID	Screening	M	10 mg/kg < EC50 <=100 mg/L	-				2	days	water flea	EC50	53.20	mg/L	-
Acute Aquatic Toxicity	89-79-2	(-)-Isopulegol	DSL		Screening	L	Score of L was assigned based on a category of "Not Inherently_Toxic_to_Aquatic_Organisms"		Not Inherently_Toxic_to_Aquatic_Organisms
Acute Aquatic Toxicity	89-79-2	(-)-Isopulegol	T.E.S.T. (predicted value)		QSAR Model	H	1 mg/L <= 48 hr Daphnia magna LC50 (6.784 mg/L) <= 10 mg/L									6.78	mg/L
Acute Aquatic Toxicity	89-79-2	(-)-Isopulegol	T.E.S.T. (predicted value)		QSAR Model	M	10 mg/L <= 96 hr Fathead minnow LC50 (11.088 mg/L) <= 100 mg/L									11.09	mg/L
Acute Mammalian Toxicity Oral	89-82-7	R-(+)-Pulegone	New Zealand		Screening	M	Score was assigned based on a category of Category 6.1D (Category 4).	oral	Category 6.1D (Category 4)		Acutely toxic								R PHRASE: R 22 [Company Data]
Acute Mammalian Toxicity Oral	89-82-7	R-(+)-Pulegone	T.E.S.T. (experimental value)		Screening	M	300 mg/kg < Oral rat LD50 (471 mg/kg) <=2000 mg/kg									470.53	mg/kg
Acute Mammalian Toxicity Oral	89-82-7	R-(+)-Pulegone	Denmark		QSAR Model	M	300 < Estimated toxicity <= 2000 mg/kg body weight		AcuteTox4		Harmful if swallowed
Acute Mammalian Toxicity Oral	89-82-7	R-(+)-Pulegone	T.E.S.T. (predicted value)		QSAR Model	M	300 mg/kg < Oral rat LD50 (1593 mg/kg) <=2000 mg/kg									1593	mg/kg
Carcinogenicity	89-82-7	R-(+)-Pulegone	ToxVal	CalEPA	Authoritative	VH	Score of VH was assigned based on a cancer call of "Likely Human Carcinogen"				Likely Human Carcinogen
Carcinogenicity	89-82-7	R-(+)-Pulegone	ToxVal	IARC	Authoritative	H	Score of H was assigned based on a cancer call of "Group 2B - Possibly carcinogenic to humans"				Group 2B - Possibly carcinogenic to humans
Genotoxicity Mutagenicity	89-82-7	R-(+)-Pulegone	T.E.S.T. (experimental value)		Screening	L	Negative for Mutagenicity
Genotoxicity Mutagenicity	89-82-7	R-(+)-Pulegone	ToxVal		QSAR Model	VH	Score of VH was assigned based on a genetox call of "pred gentox"				pred gentox
Genotoxicity Mutagenicity	89-82-7	R-(+)-Pulegone	T.E.S.T. (predicted value)		QSAR Model	L	Negative for Mutagenicity
Endocrine Disruption	89-82-7	R-(+)-Pulegone	T.E.S.T. (predicted value)		QSAR Model	L	Negative for Estrogen Receptor Binding
Endocrine Disruption	89-82-7	R-(+)-Pulegone	T.E.S.T. (predicted value)		QSAR Model	L	Does NOT bind strongly to the estrogen receptor (log10 RBA = -3.86)
Reproductive	89-82-7	R-(+)-Pulegone	Denmark		QSAR Model	M	Positive prediction in at least one model (human teratogenicity, Drosophila melanogaster SLR, or rodent dominant lethal) and not predicted negative for teratogenicity		Repr2		Suspected of damaging fertility or the unborn child
Developmental	89-82-7	R-(+)-Pulegone	T.E.S.T. (predicted value)		QSAR Model	H	Positive for Developmental Toxicity									1
Systemic Toxicity Repeat Exposure	89-82-7	R-(+)-Pulegone	ToxVal	ToxRefDB	Screening	L	2 year Oral LOAEL > 12.5 mg/kg-day	oral				735	days	mouse	LOAEL	75	mg/kg-day	TOXICOLOGY AND CARCINOGENESIS STUDIES OF PULEGONE (CAS NO. 89-82-7) IN F344/N RATS AND B6C3F1 MICE (GAVAGE STUDIES). NTP TR 563, NIH Publication No. 11-5905. (Chronic mouse)
Systemic Toxicity Repeat Exposure	89-82-7	R-(+)-Pulegone	ToxVal	ToxRefDB	Screening	L	2 year Oral NOAEL > 12.5 mg/kg-day	oral				735	days	mouse	NOAEL	37.50	mg/kg-day	TOXICOLOGY AND CARCINOGENESIS STUDIES OF PULEGONE (CAS NO. 89-82-7) IN F344/N RATS AND B6C3F1 MICE (GAVAGE STUDIES). NTP TR 563, NIH Publication No. 11-5905. (Chronic mouse)
Systemic Toxicity Repeat Exposure	89-82-7	R-(+)-Pulegone	ToxVal	ToxRefDB	Screening	L	2 year Oral LOAEL > 12.5 mg/kg-day	oral				728	days	rat	LOAEL	37.50	mg/kg-day	TOXICOLOGY AND CARCINOGENESIS STUDIES OF PULEGONE (CAS NO. 89-82-7) IN F344/N RATS AND B6C3F1 MICE (GAVAGE STUDIES). NTP TR 563, NIH Publication No. 11-5905. (Chronic rat)
Acute Aquatic Toxicity	89-82-7	R-(+)-Pulegone	DSL		Screening	L	Score of L was assigned based on a category of "Not Inherently_Toxic_to_Aquatic_Organisms"		Not Inherently_Toxic_to_Aquatic_Organisms
Acute Aquatic Toxicity	89-82-7	R-(+)-Pulegone	Denmark		QSAR Model	VH	Predicted LC50 value was less than 1 mg/L (fish, daphnia, or algae), biodegradation was "ready", and BCF < 500		Acute1		Very toxic to aquatic life
Acute Aquatic Toxicity	89-82-7	R-(+)-Pulegone	T.E.S.T. (predicted value)		QSAR Model	H	1 mg/L <= 48 hr Daphnia magna LC50 (6.475 mg/L) <= 10 mg/L									6.47	mg/L
Acute Aquatic Toxicity	89-82-7	R-(+)-Pulegone	T.E.S.T. (predicted value)		QSAR Model	M	10 mg/L <= 96 hr Fathead minnow LC50 (12.529 mg/L) <= 100 mg/L									12.53	mg/L
Acute Mammalian Toxicity Oral	29606-79-9	Isopulegone	Denmark		QSAR Model	M	300 < Estimated toxicity <= 2000 mg/kg body weight		AcuteTox4		Harmful if swallowed
Acute Mammalian Toxicity Oral	29606-79-9	Isopulegone	T.E.S.T. (predicted value)		QSAR Model	M	300 mg/kg < Oral rat LD50 (1686 mg/kg) <=2000 mg/kg									1686	mg/kg
Genotoxicity Mutagenicity	29606-79-9	Isopulegone	T.E.S.T. (predicted value)		QSAR Model	L	Negative for Mutagenicity
Endocrine Disruption	29606-79-9	Isopulegone	T.E.S.T. (predicted value)		QSAR Model	L	Negative for Estrogen Receptor Binding
Endocrine Disruption	29606-79-9	Isopulegone	T.E.S.T. (predicted value)		QSAR Model	N/A	Estrogen Receptor RBA could not be predicted using T.E.S.T.
Reproductive	29606-79-9	Isopulegone	Denmark		QSAR Model	M	Positive prediction in at least one model (human teratogenicity, Drosophila melanogaster SLR, or rodent dominant lethal) and not predicted negative for teratogenicity		Repr2		Suspected of damaging fertility or the unborn child
Developmental	29606-79-9	Isopulegone	T.E.S.T. (predicted value)		QSAR Model	H	Positive for Developmental Toxicity									1
Acute Aquatic Toxicity	29606-79-9	Isopulegone	DSL		Screening	L	Score of L was assigned based on a category of "Not Inherently_Toxic_to_Aquatic_Organisms"		Not Inherently_Toxic_to_Aquatic_Organisms
Acute Aquatic Toxicity	29606-79-9	Isopulegone	T.E.S.T. (predicted value)		QSAR Model	H	1 mg/L <= 48 hr Daphnia magna LC50 (6.052 mg/L) <= 10 mg/L									6.05	mg/L
Acute Aquatic Toxicity	29606-79-9	Isopulegone	T.E.S.T. (predicted value)		QSAR Model	M	10 mg/L <= 96 hr Fathead minnow LC50 (20.324 mg/L) <= 100 mg/L									20.32	mg/L
Acute Mammalian Toxicity Oral	98-55-5	alpha-Terpineol	ChemIDplus		Screening	L	Oral LD50 > 2000 mg/kg	oral								2830	mg/kg
Acute Mammalian Toxicity Oral	98-55-5	alpha-Terpineol	ChemIDplus		Screening	L	Oral LD50 > 2000 mg/kg	oral								5170	mg/kg
Acute Mammalian Toxicity Oral	98-55-5	alpha-Terpineol	New Zealand		Screening	L	Score was assigned based on a category of Category 6.1E (Category 5).	oral	Category 6.1E (Category 5)		Acutely toxic								The acute oral toxiicty of alpha-terpineol was given as LD50 = 2.9 and 3.2 g/kd bw rat and 6.2 g/kg mouse (Naval Stores, p911: 125, 126); 4.3 g/kg bw rat (Millennium: MSDS 1187, 2000); and 5.170 g/kg bw rat and 2.83 g/kg bw mouse (CCOHS-RTECS: WZ5700000, 2001; Labor Hygiene and Occupational diseases 31(2), 29, 1987).
Acute Mammalian Toxicity Oral	98-55-5	alpha-Terpineol	ToxVal	EFSA2	Screening	L	Oral LD50 > 2000 mg/kg	oral						mouse	LD50	2830	mg/kg	EFSA Group 23 Rev 4 Acute Toxicity Data (Yamahara et al., 1985) (Yamahara et al., 1985)
Acute Mammalian Toxicity Oral	98-55-5	alpha-Terpineol	ToxVal	EFSA2	Screening	L	Oral LD50 > 2000 mg/kg	oral						rat	LD50	4300	mg/kg	EFSA Group 23 Rev 4 Acute Toxicity Data (Moreno, 1971) (Moreno, 1971)
Acute Mammalian Toxicity Oral	98-55-5	alpha-Terpineol	ToxVal	EFSA2	Screening	L	Oral LD50 > 2000 mg/kg	oral						rat	LD50	4300	mg/kg	EFSA Group 18 Rev 3 Acute Toxicity Data (Moreno, 1971) (Moreno, 1971)
Acute Mammalian Toxicity Oral	98-55-5	alpha-Terpineol	ToxVal	HPVIS	Screening	L	Oral LD50 > 2000 mg/kg	oral						mouse	LD50	2830	mg/kg	Yamahara J. Kimura H. Kobayashi M. Okamoto T. Sawada T. Fujimura H. and Chistaka T. (1985) Cholagogic action and characteristics of (+/-)-alpha-terpineol-beta-D-Oglucopyranoside a new monoterpenoid glucoside. Chem. andPharm. Bulletin. 33(4) 1669.
Genotoxicity Mutagenicity	98-55-5	alpha-Terpineol	ToxVal		Screening	L	Score of L was assigned based on a genetox call of "non gentox"				non gentox
Reproductive	98-55-5	alpha-Terpineol	ToxVal	EFSA	Screening	M	50.0 mg/kg-day < Oral NOAEL <= 250.0 mg/kg-day	oral						rat	NOAEL	250	mg/kg-day	Scientific Opinion on Flavouring Group Evaluation 18, Revision 3 (FGE.18Rev3): Aliphatic, alicyclic and aromatic saturated and unsaturated tertiary alcohols, aromatic tertiary alcohols and their esters from chemical groups 6 and 8.
Reproductive	98-55-5	alpha-Terpineol	ToxVal	EFSA	Screening	M	50.0 mg/kg-day < Oral NOAEL <= 250.0 mg/kg-day	oral						rat	NOAEL	250	mg/kg-day	Scientific Opinion on the safety and efficacy of aliphatic, alicyclic and aromatic saturated and unsaturated tertiary alcohols and esters with esters containing tertiary alcohols ethers (chemical group 6) when used as flavourings for all animal species
Skin Irritation	98-55-5	alpha-Terpineol	New Zealand		Screening	H	Score was assigned based on a category of Category 6.3A (Category 2).		Category 6.3A (Category 2)		Irritating to the skin								In rabbits neat alpha-terpineol was a moderate skin irritant. Two dermatitis patients were reported to be sensitized to alpha-terpineol, although attempts to induce skin sensitization in volunteers and guinea pigs using a dilute solution were unsuccessful. Following acute oral exposure, a low toxicity was generally reported in rodents. Indirect evidence of liver effects was seen in rats given rep…
Eye Irritation	98-55-5	alpha-Terpineol	New Zealand		Screening	H	Score was assigned based on a category of Category 6.4A (Category 2A).		Category 6.4A (Category 2A)		Irritating to the eye								AS JUDGED BY PINE OIL, TERPINEOLS ARE IRRITATING TO EYES &amp; MUCOUS MEMBRANES. PRODUCE HEMORRHAGIC GASTRITIS WHEN INGESTED. SYSTEMIC EFFECTS INCLUDE WEAKNESS &amp; CENTRAL NERVOUS DEPRESSION, WITH HYPOTHERMIA &amp; RESPIRATORY FAILURE. /TERPINEOLS/ <br>[Gosselin, R.E., R.P. Smith, H.C. Hodge. Clinical Toxicology of Commercial Products. 5th ed. Baltimore: Williams and Wilkins, 1984.,p. II-260]**…
Acute Aquatic Toxicity	98-55-5	alpha-Terpineol	ToxVal	ECOTOX	Authoritative	H	1 mg/kg <= LC50 <=10 mg/L	Flow-through				4	days	rainbow trout	LC50	6.60	mg/L	Stroh,J., M.T. Wan, M.B. Isman, and D.J. Moul (1998). Evaluation of the Acute Toxicity to Juvenile Pacific Coho Salmon and Rainbow Trout of Some Plant Essential Oils, a Formulated Product, and the Carrier. Bull. Environ. Contam. Toxicol.60(6): 923-930
Acute Aquatic Toxicity	98-55-5	alpha-Terpineol	ToxVal	ECOTOX	Authoritative	H	1 mg/kg <= LC50 <=10 mg/L	Flow-through				4	days	silver salmon	LC50	6.30	mg/L	Stroh,J., M.T. Wan, M.B. Isman, and D.J. Moul (1998). Evaluation of the Acute Toxicity to Juvenile Pacific Coho Salmon and Rainbow Trout of Some Plant Essential Oils, a Formulated Product, and the Carrier. Bull. Environ. Contam. Toxicol.60(6): 923-930
Acute Aquatic Toxicity	98-55-5	alpha-Terpineol	DSL		Screening	H	Score of H was assigned based on a category of "Inherently_Toxic_to_Aquatic_Organisms"		Inherently_Toxic_to_Aquatic_Organisms
Chronic Aquatic Toxicity	98-55-5	alpha-Terpineol	Denmark		QSAR Model	VH	Predicted LC50 < 1 mg/L (fish, daphnia, or algae) and either biodegradation was "not ready", or BCF >= 500		Chron1		Very toxic to aquatic life with long-lasting effects
Acute Mammalian Toxicity Oral	546-79-2	Bicyclo[3.1.0]hexan-2-ol, 2-methyl-5-(1-methylethyl)-	T.E.S.T. (predicted value)		QSAR Model	L	Oral rat LD50 (2499 mg/kg) > 2000 mg/kg									2499	mg/kg
Genotoxicity Mutagenicity	546-79-2	Bicyclo[3.1.0]hexan-2-ol, 2-methyl-5-(1-methylethyl)-	T.E.S.T. (predicted value)		QSAR Model	L	Negative for Mutagenicity
Genotoxicity Mutagenicity	546-79-2	Bicyclo[3.1.0]hexan-2-ol, 2-methyl-5-(1-methylethyl)-	ToxVal		QSAR Model	L	Score of L was assigned based on a genetox call of "pred non gentox"				pred non gentox
Endocrine Disruption	546-79-2	Bicyclo[3.1.0]hexan-2-ol, 2-methyl-5-(1-methylethyl)-	T.E.S.T. (predicted value)		QSAR Model	H	Positive for Estrogen Receptor Binding									1
Endocrine Disruption	546-79-2	Bicyclo[3.1.0]hexan-2-ol, 2-methyl-5-(1-methylethyl)-	T.E.S.T. (predicted value)		QSAR Model	L	Does NOT bind strongly to the estrogen receptor (log10 RBA = -4.22)
Developmental	546-79-2	Bicyclo[3.1.0]hexan-2-ol, 2-methyl-5-(1-methylethyl)-	T.E.S.T. (predicted value)		QSAR Model	H	Positive for Developmental Toxicity									1
Acute Aquatic Toxicity	546-79-2	Bicyclo[3.1.0]hexan-2-ol, 2-methyl-5-(1-methylethyl)-	T.E.S.T. (predicted value)		QSAR Model	M	10 mg/L <= 96 hr Fathead minnow LC50 (16.307 mg/L) <= 100 mg/L									16.31	mg/L
Acute Aquatic Toxicity	546-79-2	Bicyclo[3.1.0]hexan-2-ol, 2-methyl-5-(1-methylethyl)-	T.E.S.T. (predicted value)		QSAR Model	M	10 mg/L <= 48 hr Daphnia magna LC50 (13.895 mg/L) <= 100 mg/L									13.89	mg/L
Chronic Aquatic Toxicity	546-79-2	Bicyclo[3.1.0]hexan-2-ol, 2-methyl-5-(1-methylethyl)-	Denmark		QSAR Model	H	1 mg/L < Predicted LC50 <= 10 mg/L (fish, daphnia, or algae) and either biodegradation was "not ready", or BCF >= 500		Chron2		Toxic to aquatic life with long-lasting effects
Acute Mammalian Toxicity Oral	14765-30-1	2-sec-Butylcyclohexan-1-one	ChemIDplus		Screening	L	Oral LD50 > 2000 mg/kg	oral								2400	mg/kg
Acute Mammalian Toxicity Oral	14765-30-1	2-sec-Butylcyclohexan-1-one	T.E.S.T. (experimental value)		Screening	L	Oral rat LD50 (2401 mg/kg) > 2000 mg/kg									2401	mg/kg
Acute Mammalian Toxicity Oral	14765-30-1	2-sec-Butylcyclohexan-1-one	T.E.S.T. (predicted value)		QSAR Model	L	Oral rat LD50 (2083 mg/kg) > 2000 mg/kg									2083	mg/kg
Acute Mammalian Toxicity Dermal	14765-30-1	2-sec-Butylcyclohexan-1-one	ChemIDplus		Screening	L	Dermal LD50 > 2000 mg/kg	skin								> 5000	mg/kg
Genotoxicity Mutagenicity	14765-30-1	2-sec-Butylcyclohexan-1-one	T.E.S.T. (predicted value)		QSAR Model	L	Negative for Mutagenicity
Genotoxicity Mutagenicity	14765-30-1	2-sec-Butylcyclohexan-1-one	ToxVal		QSAR Model	L	Score of L was assigned based on a genetox call of "pred non gentox"				pred non gentox
Endocrine Disruption	14765-30-1	2-sec-Butylcyclohexan-1-one	T.E.S.T. (predicted value)		QSAR Model	L	Negative for Estrogen Receptor Binding
Endocrine Disruption	14765-30-1	2-sec-Butylcyclohexan-1-one	T.E.S.T. (predicted value)		QSAR Model	L	Does NOT bind strongly to the estrogen receptor (log10 RBA = -4.31)
Reproductive	14765-30-1	2-sec-Butylcyclohexan-1-one	Denmark		QSAR Model	M	Positive prediction in at least one model (human teratogenicity, Drosophila melanogaster SLR, or rodent dominant lethal) and not predicted negative for teratogenicity		Repr2		Suspected of damaging fertility or the unborn child
Developmental	14765-30-1	2-sec-Butylcyclohexan-1-one	T.E.S.T. (predicted value)		QSAR Model	H	Positive for Developmental Toxicity									1
Systemic Toxicity Repeat Exposure	14765-30-1	2-sec-Butylcyclohexan-1-one	ToxVal	EFSA2	Screening	L	3 months Oral NOAEL > 100.0 mg/kg-day	oral				91	days	rat	NOAEL	370	mg/kg-day	EFSA Group 09 Rev 5 Subacute/Subchronic/Chronic/Carcinogenicity Studies (Hummler, 1969) (Hummler, 1969)
Skin Irritation	14765-30-1	2-sec-Butylcyclohexan-1-one	Denmark		QSAR Model	H	Positive prediction (DK MultiCASE model for severe skin irritation vs mild skin irritation) or positive training set test (rabbit skin irritation)		SkinIrr2		Causes skin irritation
Acute Aquatic Toxicity	14765-30-1	2-sec-Butylcyclohexan-1-one	DSL		Screening	L	Score of L was assigned based on a category of "Not Inherently_Toxic_to_Aquatic_Organisms"		Not Inherently_Toxic_to_Aquatic_Organisms
Acute Aquatic Toxicity	14765-30-1	2-sec-Butylcyclohexan-1-one	T.E.S.T. (predicted value)		QSAR Model	M	10 mg/L <= 96 hr Fathead minnow LC50 (32.129 mg/L) <= 100 mg/L									32.13	mg/L
Acute Aquatic Toxicity	14765-30-1	2-sec-Butylcyclohexan-1-one	T.E.S.T. (predicted value)		QSAR Model	M	10 mg/L <= 48 hr Daphnia magna LC50 (24.314 mg/L) <= 100 mg/L									24.31	mg/L
Acute Mammalian Toxicity Oral	564-94-3	6,6-Dimethylbicyclo[3.1.1]heptane-2-carbaldehyde	ChemIDplus		Screening	L	Oral LD50 > 2000 mg/kg	oral								2300	mg/kg
Acute Mammalian Toxicity Oral	564-94-3	6,6-Dimethylbicyclo[3.1.1]heptane-2-carbaldehyde	T.E.S.T. (experimental value)		Screening	L	Oral rat LD50 (2331 mg/kg) > 2000 mg/kg									2331	mg/kg
Acute Mammalian Toxicity Oral	564-94-3	6,6-Dimethylbicyclo[3.1.1]heptane-2-carbaldehyde	T.E.S.T. (predicted value)		QSAR Model	M	300 mg/kg < Oral rat LD50 (1923 mg/kg) <=2000 mg/kg									1923	mg/kg
Acute Mammalian Toxicity Dermal	564-94-3	6,6-Dimethylbicyclo[3.1.1]heptane-2-carbaldehyde	ChemIDplus		Screening	L	Dermal LD50 > 2000 mg/kg	skin								> 5000	mg/kg
Genotoxicity Mutagenicity	564-94-3	6,6-Dimethylbicyclo[3.1.1]heptane-2-carbaldehyde	ToxVal		QSAR Model	VH	Score of VH was assigned based on a genetox call of "pred gentox"				pred gentox
Genotoxicity Mutagenicity	564-94-3	6,6-Dimethylbicyclo[3.1.1]heptane-2-carbaldehyde	T.E.S.T. (predicted value)		QSAR Model	L	Negative for Mutagenicity
Endocrine Disruption	564-94-3	6,6-Dimethylbicyclo[3.1.1]heptane-2-carbaldehyde	T.E.S.T. (predicted value)		QSAR Model	L	Negative for Estrogen Receptor Binding
Endocrine Disruption	564-94-3	6,6-Dimethylbicyclo[3.1.1]heptane-2-carbaldehyde	T.E.S.T. (predicted value)		QSAR Model	N/A	Estrogen Receptor RBA could not be predicted using T.E.S.T.
Developmental	564-94-3	6,6-Dimethylbicyclo[3.1.1]heptane-2-carbaldehyde	T.E.S.T. (predicted value)		QSAR Model	H	Positive for Developmental Toxicity									1
Acute Aquatic Toxicity	564-94-3	6,6-Dimethylbicyclo[3.1.1]heptane-2-carbaldehyde	DSL		Screening	L	Score of L was assigned based on a category of "Not Inherently_Toxic_to_Aquatic_Organisms"		Not Inherently_Toxic_to_Aquatic_Organisms
Acute Aquatic Toxicity	564-94-3	6,6-Dimethylbicyclo[3.1.1]heptane-2-carbaldehyde	T.E.S.T. (predicted value)		QSAR Model	H	1 mg/L <= 96 hr Fathead minnow LC50 (4.243 mg/L) <= 10 mg/L									4.24	mg/L
Acute Aquatic Toxicity	564-94-3	6,6-Dimethylbicyclo[3.1.1]heptane-2-carbaldehyde	T.E.S.T. (predicted value)		QSAR Model	M	10 mg/L <= 48 hr Daphnia magna LC50 (20.751 mg/L) <= 100 mg/L									20.75	mg/L
Acute Mammalian Toxicity Oral	515-00-4	Bicyclo[3.1.1]hept-2-ene-2-methanol, 6,6-dimethyl-	T.E.S.T. (predicted value)		QSAR Model	M	300 mg/kg < Oral rat LD50 (1804 mg/kg) <=2000 mg/kg									1804	mg/kg
Genotoxicity Mutagenicity	515-00-4	Bicyclo[3.1.1]hept-2-ene-2-methanol, 6,6-dimethyl-	T.E.S.T. (predicted value)		QSAR Model	L	Negative for Mutagenicity
Genotoxicity Mutagenicity	515-00-4	Bicyclo[3.1.1]hept-2-ene-2-methanol, 6,6-dimethyl-	ToxVal		QSAR Model	L	Score of L was assigned based on a genetox call of "pred non gentox"				pred non gentox
Endocrine Disruption	515-00-4	Bicyclo[3.1.1]hept-2-ene-2-methanol, 6,6-dimethyl-	T.E.S.T. (predicted value)		QSAR Model	L	Negative for Estrogen Receptor Binding
Endocrine Disruption	515-00-4	Bicyclo[3.1.1]hept-2-ene-2-methanol, 6,6-dimethyl-	T.E.S.T. (predicted value)		QSAR Model	L	Does NOT bind strongly to the estrogen receptor (log10 RBA = -3.94)
Developmental	515-00-4	Bicyclo[3.1.1]hept-2-ene-2-methanol, 6,6-dimethyl-	T.E.S.T. (predicted value)		QSAR Model	H	Positive for Developmental Toxicity									1
Acute Aquatic Toxicity	515-00-4	Bicyclo[3.1.1]hept-2-ene-2-methanol, 6,6-dimethyl-	DSL		Screening	L	Score of L was assigned based on a category of "Not Inherently_Toxic_to_Aquatic_Organisms"		Not Inherently_Toxic_to_Aquatic_Organisms
Acute Aquatic Toxicity	515-00-4	Bicyclo[3.1.1]hept-2-ene-2-methanol, 6,6-dimethyl-	T.E.S.T. (predicted value)		QSAR Model	M	10 mg/L <= 96 hr Fathead minnow LC50 (10.634 mg/L) <= 100 mg/L									10.63	mg/L
Acute Aquatic Toxicity	515-00-4	Bicyclo[3.1.1]hept-2-ene-2-methanol, 6,6-dimethyl-	T.E.S.T. (predicted value)		QSAR Model	M	10 mg/L <= 48 hr Daphnia magna LC50 (23.715 mg/L) <= 100 mg/L									23.71	mg/L
Acute Mammalian Toxicity Oral	39711-79-0	N-Ethyl-2-(isopropyl)-5-methylcyclohexanecarboxamide	T.E.S.T. (predicted value)		QSAR Model	M	300 mg/kg < Oral rat LD50 (926 mg/kg) <=2000 mg/kg									926	mg/kg
Genotoxicity Mutagenicity	39711-79-0	N-Ethyl-2-(isopropyl)-5-methylcyclohexanecarboxamide	T.E.S.T. (predicted value)		QSAR Model	L	Negative for Mutagenicity
Genotoxicity Mutagenicity	39711-79-0	N-Ethyl-2-(isopropyl)-5-methylcyclohexanecarboxamide	ToxVal		QSAR Model	L	Score of L was assigned based on a genetox call of "pred non gentox"				pred non gentox
Endocrine Disruption	39711-79-0	N-Ethyl-2-(isopropyl)-5-methylcyclohexanecarboxamide	T.E.S.T. (predicted value)		QSAR Model	L	Negative for Estrogen Receptor Binding
Endocrine Disruption	39711-79-0	N-Ethyl-2-(isopropyl)-5-methylcyclohexanecarboxamide	T.E.S.T. (predicted value)		QSAR Model	N/A	Estrogen Receptor RBA could not be predicted using T.E.S.T.
Developmental	39711-79-0	N-Ethyl-2-(isopropyl)-5-methylcyclohexanecarboxamide	T.E.S.T. (predicted value)		QSAR Model	H	Positive for Developmental Toxicity									1
Acute Aquatic Toxicity	39711-79-0	N-Ethyl-2-(isopropyl)-5-methylcyclohexanecarboxamide	DSL		Screening	L	Score of L was assigned based on a category of "Not Inherently_Toxic_to_Aquatic_Organisms"		Not Inherently_Toxic_to_Aquatic_Organisms
Acute Aquatic Toxicity	39711-79-0	N-Ethyl-2-(isopropyl)-5-methylcyclohexanecarboxamide	T.E.S.T. (predicted value)		QSAR Model	M	10 mg/L <= 96 hr Fathead minnow LC50 (10.288 mg/L) <= 100 mg/L									10.29	mg/L
Acute Aquatic Toxicity	39711-79-0	N-Ethyl-2-(isopropyl)-5-methylcyclohexanecarboxamide	T.E.S.T. (predicted value)		QSAR Model	M	10 mg/L <= 48 hr Daphnia magna LC50 (10.440 mg/L) <= 100 mg/L									10.44	mg/L
Acute Mammalian Toxicity Oral	53398-90-6	6-Hydroxydihydrotheaspirane	T.E.S.T. (predicted value)		QSAR Model	L	Oral rat LD50 (3082 mg/kg) > 2000 mg/kg									3082	mg/kg
Genotoxicity Mutagenicity	53398-90-6	6-Hydroxydihydrotheaspirane	T.E.S.T. (predicted value)		QSAR Model	L	Negative for Mutagenicity
Endocrine Disruption	53398-90-6	6-Hydroxydihydrotheaspirane	T.E.S.T. (predicted value)		QSAR Model	L	Negative for Estrogen Receptor Binding
Endocrine Disruption	53398-90-6	6-Hydroxydihydrotheaspirane	T.E.S.T. (predicted value)		QSAR Model	L	Does NOT bind strongly to the estrogen receptor (log10 RBA = -5.11)
Developmental	53398-90-6	6-Hydroxydihydrotheaspirane	T.E.S.T. (predicted value)		QSAR Model	H	Positive for Developmental Toxicity									1
Acute Aquatic Toxicity	53398-90-6	6-Hydroxydihydrotheaspirane	T.E.S.T. (predicted value)		QSAR Model	M	10 mg/L <= 48 hr Daphnia magna LC50 (13.730 mg/L) <= 100 mg/L									13.73	mg/L
Acute Aquatic Toxicity	53398-90-6	6-Hydroxydihydrotheaspirane	T.E.S.T. (predicted value)		QSAR Model	L	96 hr Fathead minnow LC50 (108.187 mg/kg) > 100 mg/L									108.19	mg/L
Acute Mammalian Toxicity Oral	491-09-8	2-Cyclohexen-1-one, 3-methyl-6-(1-methylethylidene)-	Denmark		QSAR Model	M	300 < Estimated toxicity <= 2000 mg/kg body weight		AcuteTox4		Harmful if swallowed
Acute Mammalian Toxicity Oral	491-09-8	2-Cyclohexen-1-one, 3-methyl-6-(1-methylethylidene)-	T.E.S.T. (predicted value)		QSAR Model	M	300 mg/kg < Oral rat LD50 (1380 mg/kg) <=2000 mg/kg									1380	mg/kg
Genotoxicity Mutagenicity	491-09-8	2-Cyclohexen-1-one, 3-methyl-6-(1-methylethylidene)-	T.E.S.T. (predicted value)		QSAR Model	L	Negative for Mutagenicity
Endocrine Disruption	491-09-8	2-Cyclohexen-1-one, 3-methyl-6-(1-methylethylidene)-	T.E.S.T. (predicted value)		QSAR Model	L	Negative for Estrogen Receptor Binding
Endocrine Disruption	491-09-8	2-Cyclohexen-1-one, 3-methyl-6-(1-methylethylidene)-	T.E.S.T. (predicted value)		QSAR Model	L	Does NOT bind strongly to the estrogen receptor (log10 RBA = -3.72)
Reproductive	491-09-8	2-Cyclohexen-1-one, 3-methyl-6-(1-methylethylidene)-	Denmark		QSAR Model	M	Positive prediction in at least one model (human teratogenicity, Drosophila melanogaster SLR, or rodent dominant lethal) and not predicted negative for teratogenicity		Repr2		Suspected of damaging fertility or the unborn child
Developmental	491-09-8	2-Cyclohexen-1-one, 3-methyl-6-(1-methylethylidene)-	T.E.S.T. (predicted value)		QSAR Model	H	Positive for Developmental Toxicity									1
Acute Aquatic Toxicity	491-09-8	2-Cyclohexen-1-one, 3-methyl-6-(1-methylethylidene)-	DSL		Screening	L	Score of L was assigned based on a category of "Not Inherently_Toxic_to_Aquatic_Organisms"		Not Inherently_Toxic_to_Aquatic_Organisms
Acute Aquatic Toxicity	491-09-8	2-Cyclohexen-1-one, 3-methyl-6-(1-methylethylidene)-	Denmark		QSAR Model	VH	Predicted LC50 value was less than 1 mg/L (fish, daphnia, or algae), biodegradation was "ready", and BCF < 500		Acute1		Very toxic to aquatic life
Acute Aquatic Toxicity	491-09-8	2-Cyclohexen-1-one, 3-methyl-6-(1-methylethylidene)-	T.E.S.T. (predicted value)		QSAR Model	H	1 mg/L <= 96 hr Fathead minnow LC50 (6.921 mg/L) <= 10 mg/L									6.92	mg/L
Acute Aquatic Toxicity	491-09-8	2-Cyclohexen-1-one, 3-methyl-6-(1-methylethylidene)-	T.E.S.T. (predicted value)		QSAR Model	H	1 mg/L <= 48 hr Daphnia magna LC50 (2.512 mg/L) <= 10 mg/L									2.51	mg/L
Acute Aquatic Toxicity	55253-28-6	cis,cis-Photocitral A	DSL		Screening	L	Score of L was assigned based on a category of "Not Inherently_Toxic_to_Aquatic_Organisms"		Not Inherently_Toxic_to_Aquatic_Organisms
Acute Mammalian Toxicity Oral	470-67-7	1,4-Cineole	ChemIDplus		Screening	L	Oral LD50 > 2000 mg/kg	oral								3100	mg/kg
Acute Mammalian Toxicity Oral	470-67-7	1,4-Cineole	New Zealand		Screening	L	Score was assigned based on a category of Category 6.1E (Category 5).	oral	Category 6.1E (Category 5)		Acutely toxic								REMARK: Cross referenced to eucalyptol, CAS# 470-82-6.
Acute Mammalian Toxicity Oral	470-67-7	1,4-Cineole	T.E.S.T. (experimental value)		Screening	L	Oral rat LD50 (3100 mg/kg) > 2000 mg/kg									3100	mg/kg
Acute Mammalian Toxicity Oral	470-67-7	1,4-Cineole	ToxVal	EFSA2	Screening	L	Oral LD50 > 2000 mg/kg	oral						rat	LD50	3100	mg/kg	EFSA Group 23 Rev 4 Acute Toxicity Data (Moreno, 1981) (Moreno, 1981)
Acute Mammalian Toxicity Oral	470-67-7	1,4-Cineole	T.E.S.T. (predicted value)		QSAR Model	L	Oral rat LD50 (3294 mg/kg) > 2000 mg/kg									3294	mg/kg
Acute Mammalian Toxicity Dermal	470-67-7	1,4-Cineole	ChemIDplus		Screening	L	Dermal LD50 > 2000 mg/kg	skin								> 5000	mg/kg
Genotoxicity Mutagenicity	470-67-7	1,4-Cineole	ToxVal		QSAR Model	VH	Score of VH was assigned based on a genetox call of "pred clastogen"				pred clastogen
Genotoxicity Mutagenicity	470-67-7	1,4-Cineole	T.E.S.T. (predicted value)		QSAR Model	L	Negative for Mutagenicity
Endocrine Disruption	470-67-7	1,4-Cineole	T.E.S.T. (predicted value)		QSAR Model	L	Negative for Estrogen Receptor Binding
Endocrine Disruption	470-67-7	1,4-Cineole	T.E.S.T. (predicted value)		QSAR Model	L	Does NOT bind strongly to the estrogen receptor (log10 RBA = -4.83)
Developmental	470-67-7	1,4-Cineole	T.E.S.T. (predicted value)		QSAR Model	H	Positive for Developmental Toxicity									1
Skin Irritation	470-67-7	1,4-Cineole	New Zealand		Screening	H	Score was assigned based on a category of Category 6.3A (Category 2).		Category 6.3A (Category 2)		Irritating to the skin								REMARK: Cross referenced to eucalyptol, CAS# 470-82-6.
Eye Irritation	470-67-7	1,4-Cineole	New Zealand		Screening	H	Score was assigned based on a category of Category 6.4A (Category 2A).		Category 6.4A (Category 2A)		Irritating to the eye								REMARK: Cross referenced to eucalyptol, CAS# 470-82-6.
Acute Aquatic Toxicity	470-67-7	1,4-Cineole	DSL		Screening	L	Score of L was assigned based on a category of "Not Inherently_Toxic_to_Aquatic_Organisms"		Not Inherently_Toxic_to_Aquatic_Organisms
Acute Aquatic Toxicity	470-67-7	1,4-Cineole	T.E.S.T. (predicted value)		QSAR Model	M	10 mg/L <= 96 hr Fathead minnow LC50 (90.669 mg/L) <= 100 mg/L									90.67	mg/L
Acute Aquatic Toxicity	470-67-7	1,4-Cineole	T.E.S.T. (predicted value)		QSAR Model	M	10 mg/L <= 48 hr Daphnia magna LC50 (19.248 mg/L) <= 100 mg/L									19.25	mg/L
Chronic Aquatic Toxicity	470-67-7	1,4-Cineole	Denmark		QSAR Model	M	10 mg/L < Predicted LC50 <= 100 mg/L (fish, daphnia, or algae) and either biodegradation was "not ready", or BCF >= 500		Chron3		Harmful to aquatic life with long-lasting effects
Acute Mammalian Toxicity Oral	87061-04-9	1,2-Propanediol, 3-[[5-methyl-2-(1-methylethyl)cyclohexyl]oxy]-	ToxVal	ECHA	Screening	L	Oral LD50 > 2000 mg/kg	oral						rat	LD50	5600	mg/kg	-
Acute Mammalian Toxicity Oral	87061-04-9	1,2-Propanediol, 3-[[5-methyl-2-(1-methylethyl)cyclohexyl]oxy]-	ToxVal	ECHA	Screening	L	Oral LD50 > 2000 mg/kg	oral						rat	LD50	5700	mg/kg	-
Acute Mammalian Toxicity Oral	87061-04-9	1,2-Propanediol, 3-[[5-methyl-2-(1-methylethyl)cyclohexyl]oxy]-	ToxVal	ECHA	Screening	L	Oral LD50 > 2000 mg/kg	oral						rat	LD50	5800	mg/kg	-
Acute Mammalian Toxicity Oral	87061-04-9	1,2-Propanediol, 3-[[5-methyl-2-(1-methylethyl)cyclohexyl]oxy]-	ToxVal	ECHA IUCLID	Screening	L	Oral LD50 > 2000 mg/kg	oral						rat	LD50	5600	mg/kg	-
Acute Mammalian Toxicity Oral	87061-04-9	1,2-Propanediol, 3-[[5-methyl-2-(1-methylethyl)cyclohexyl]oxy]-	ToxVal	ECHA IUCLID	Screening	L	Oral LD50 > 2000 mg/kg	oral						rat	LD50	> 2000	mg/kg	-
Acute Mammalian Toxicity Oral	87061-04-9	1,2-Propanediol, 3-[[5-methyl-2-(1-methylethyl)cyclohexyl]oxy]-	T.E.S.T. (predicted value)		QSAR Model	L	Oral rat LD50 (2453 mg/kg) > 2000 mg/kg									2453	mg/kg
Genotoxicity Mutagenicity	87061-04-9	1,2-Propanediol, 3-[[5-methyl-2-(1-methylethyl)cyclohexyl]oxy]-	ToxVal		Screening	L	Score of L was assigned based on a genetox call of "non gentox"				non gentox
Genotoxicity Mutagenicity	87061-04-9	1,2-Propanediol, 3-[[5-methyl-2-(1-methylethyl)cyclohexyl]oxy]-	T.E.S.T. (predicted value)		QSAR Model	L	Negative for Mutagenicity
Endocrine Disruption	87061-04-9	1,2-Propanediol, 3-[[5-methyl-2-(1-methylethyl)cyclohexyl]oxy]-	T.E.S.T. (predicted value)		QSAR Model	H	Does bind strongly to the estrogen receptor (log10 RBA = -2.82)									2.00E-03
Endocrine Disruption	87061-04-9	1,2-Propanediol, 3-[[5-methyl-2-(1-methylethyl)cyclohexyl]oxy]-	T.E.S.T. (predicted value)		QSAR Model	L	Negative for Estrogen Receptor Binding
Developmental	87061-04-9	1,2-Propanediol, 3-[[5-methyl-2-(1-methylethyl)cyclohexyl]oxy]-	T.E.S.T. (predicted value)		QSAR Model	H	Positive for Developmental Toxicity									1
Acute Aquatic Toxicity	87061-04-9	1,2-Propanediol, 3-[[5-methyl-2-(1-methylethyl)cyclohexyl]oxy]-	DSL		Screening	L	Score of L was assigned based on a category of "Not Inherently_Toxic_to_Aquatic_Organisms"		Not Inherently_Toxic_to_Aquatic_Organisms
Acute Aquatic Toxicity	87061-04-9	1,2-Propanediol, 3-[[5-methyl-2-(1-methylethyl)cyclohexyl]oxy]-	T.E.S.T. (predicted value)		QSAR Model	M	10 mg/L <= 96 hr Fathead minnow LC50 (58.029 mg/L) <= 100 mg/L									58	mg/L
Acute Aquatic Toxicity	87061-04-9	1,2-Propanediol, 3-[[5-methyl-2-(1-methylethyl)cyclohexyl]oxy]-	T.E.S.T. (predicted value)		QSAR Model	M	10 mg/L <= 48 hr Daphnia magna LC50 (72.046 mg/L) <= 100 mg/L									72	mg/L
Chronic Aquatic Toxicity	87061-04-9	1,2-Propanediol, 3-[[5-methyl-2-(1-methylethyl)cyclohexyl]oxy]-	Denmark		QSAR Model	M	10 mg/L < Predicted LC50 <= 100 mg/L (fish, daphnia, or algae) and either biodegradation was "not ready", or BCF >= 500		Chron3		Harmful to aquatic life with long-lasting effects
Acute Mammalian Toxicity Oral	51115-67-4	Trimethyl isopropyl butanamide	T.E.S.T. (predicted value)		QSAR Model	M	300 mg/kg < Oral rat LD50 (1534 mg/kg) <=2000 mg/kg									1534	mg/kg
Genotoxicity Mutagenicity	51115-67-4	Trimethyl isopropyl butanamide	T.E.S.T. (predicted value)		QSAR Model	L	Negative for Mutagenicity
Genotoxicity Mutagenicity	51115-67-4	Trimethyl isopropyl butanamide	ToxVal		QSAR Model	L	Score of L was assigned based on a genetox call of "pred non gentox"				pred non gentox
Endocrine Disruption	51115-67-4	Trimethyl isopropyl butanamide	T.E.S.T. (predicted value)		QSAR Model	L	Negative for Estrogen Receptor Binding
Endocrine Disruption	51115-67-4	Trimethyl isopropyl butanamide	T.E.S.T. (predicted value)		QSAR Model	N/A	Estrogen Receptor RBA could not be predicted using T.E.S.T.
Developmental	51115-67-4	Trimethyl isopropyl butanamide	T.E.S.T. (predicted value)		QSAR Model	H	Positive for Developmental Toxicity									1
Acute Aquatic Toxicity	51115-67-4	Trimethyl isopropyl butanamide	T.E.S.T. (predicted value)		QSAR Model	M	10 mg/L <= 96 hr Fathead minnow LC50 (32.243 mg/L) <= 100 mg/L									32.24	mg/L
Acute Aquatic Toxicity	51115-67-4	Trimethyl isopropyl butanamide	T.E.S.T. (predicted value)		QSAR Model	M	10 mg/L <= 48 hr Daphnia magna LC50 (11.948 mg/L) <= 100 mg/L									11.95	mg/L
Acute Mammalian Toxicity Oral	156679-39-9	2-hydroxyethylmenthylcarbonat	T.E.S.T. (predicted value)		QSAR Model	M	300 mg/kg < Oral rat LD50 (1770 mg/kg) <=2000 mg/kg									1770	mg/kg
Genotoxicity Mutagenicity	156679-39-9	2-hydroxyethylmenthylcarbonat	T.E.S.T. (predicted value)		QSAR Model	N/A	Mutagenicity could not be predicted using T.E.S.T.
Endocrine Disruption	156679-39-9	2-hydroxyethylmenthylcarbonat	T.E.S.T. (predicted value)		QSAR Model	L	Negative for Estrogen Receptor Binding
Endocrine Disruption	156679-39-9	2-hydroxyethylmenthylcarbonat	T.E.S.T. (predicted value)		QSAR Model	N/A	Estrogen Receptor RBA could not be predicted using T.E.S.T.
Developmental	156679-39-9	2-hydroxyethylmenthylcarbonat	T.E.S.T. (predicted value)		QSAR Model	H	Positive for Developmental Toxicity									1
Acute Aquatic Toxicity	156679-39-9	2-hydroxyethylmenthylcarbonat	T.E.S.T. (predicted value)		QSAR Model	N/A	Fathead minnow LC50 (96 hr) could not be predicted using T.E.S.T.
Acute Aquatic Toxicity	156679-39-9	2-hydroxyethylmenthylcarbonat	T.E.S.T. (predicted value)		QSAR Model	N/A	Daphnia magna LC50 (48 hr) could not be predicted using T.E.S.T.
Acute Mammalian Toxicity Oral	63187-91-7	1,4-Dioxaspiro[4.5]decane-2-methanol, 9-methyl-6-(1-methylethyl)-	T.E.S.T. (predicted value)		QSAR Model	L	Oral rat LD50 (2754 mg/kg) > 2000 mg/kg									2754	mg/kg
Genotoxicity Mutagenicity	63187-91-7	1,4-Dioxaspiro[4.5]decane-2-methanol, 9-methyl-6-(1-methylethyl)-	ToxVal		QSAR Model	VH	Score of VH was assigned based on a genetox call of "pred clastogen"				pred clastogen
Genotoxicity Mutagenicity	63187-91-7	1,4-Dioxaspiro[4.5]decane-2-methanol, 9-methyl-6-(1-methylethyl)-	T.E.S.T. (predicted value)		QSAR Model	L	Negative for Mutagenicity
Endocrine Disruption	63187-91-7	1,4-Dioxaspiro[4.5]decane-2-methanol, 9-methyl-6-(1-methylethyl)-	T.E.S.T. (predicted value)		QSAR Model	L	Negative for Estrogen Receptor Binding
Endocrine Disruption	63187-91-7	1,4-Dioxaspiro[4.5]decane-2-methanol, 9-methyl-6-(1-methylethyl)-	T.E.S.T. (predicted value)		QSAR Model	L	Does NOT bind strongly to the estrogen receptor (log10 RBA = -3.56)
Developmental	63187-91-7	1,4-Dioxaspiro[4.5]decane-2-methanol, 9-methyl-6-(1-methylethyl)-	T.E.S.T. (predicted value)		QSAR Model	H	Positive for Developmental Toxicity									1
Skin Irritation	63187-91-7	1,4-Dioxaspiro[4.5]decane-2-methanol, 9-methyl-6-(1-methylethyl)-	ECHA CLP		Authoritative	H	Score of H was assigned based on a hazard code of H315		Skin Irrit. 2	H315	Causes skin irritation
Eye Irritation	63187-91-7	1,4-Dioxaspiro[4.5]decane-2-methanol, 9-methyl-6-(1-methylethyl)-	ECHA CLP		Authoritative	VH	Score of VH was assigned based on a hazard code of H318		Eye Dam. 1	H318	Causes serious eye damage
Acute Aquatic Toxicity	63187-91-7	1,4-Dioxaspiro[4.5]decane-2-methanol, 9-methyl-6-(1-methylethyl)-	T.E.S.T. (predicted value)		QSAR Model	M	10 mg/L <= 48 hr Daphnia magna LC50 (12.903 mg/L) <= 100 mg/L									12.90	mg/L
Acute Aquatic Toxicity	63187-91-7	1,4-Dioxaspiro[4.5]decane-2-methanol, 9-methyl-6-(1-methylethyl)-	T.E.S.T. (predicted value)		QSAR Model	L	96 hr Fathead minnow LC50 (116.511 mg/kg) > 100 mg/L									116.51	mg/L
Chronic Aquatic Toxicity	63187-91-7	1,4-Dioxaspiro[4.5]decane-2-methanol, 9-methyl-6-(1-methylethyl)-	ECHA CLP		Authoritative	M	Score of M was assigned based on a hazard code of H412		Aquatic Chronic 3	H412	Harmful to aquatic life with long-lasting effects
Acute Mammalian Toxicity Oral	77341-67-4	Monomenthyl succinate	T.E.S.T. (predicted value)		QSAR Model	L	Oral rat LD50 (4146 mg/kg) > 2000 mg/kg									4146	mg/kg
Genotoxicity Mutagenicity	77341-67-4	Monomenthyl succinate	ToxVal		QSAR Model	VH	Score of VH was assigned based on a genetox call of "pred clastogen"				pred clastogen
Genotoxicity Mutagenicity	77341-67-4	Monomenthyl succinate	T.E.S.T. (predicted value)		QSAR Model	L	Negative for Mutagenicity
Endocrine Disruption	77341-67-4	Monomenthyl succinate	T.E.S.T. (predicted value)		QSAR Model	L	Negative for Estrogen Receptor Binding
Endocrine Disruption	77341-67-4	Monomenthyl succinate	T.E.S.T. (predicted value)		QSAR Model	N/A	Estrogen Receptor RBA could not be predicted using T.E.S.T.
Developmental	77341-67-4	Monomenthyl succinate	T.E.S.T. (predicted value)		QSAR Model	H	Positive for Developmental Toxicity									1
Eye Irritation	77341-67-4	Monomenthyl succinate	ECHA CLP		Authoritative	VH	Score of VH was assigned based on a hazard code of H318		Eye Dam. 1	H318	Causes serious eye damage
Acute Aquatic Toxicity	77341-67-4	Monomenthyl succinate	T.E.S.T. (predicted value)		QSAR Model	H	1 mg/L <= 96 hr Fathead minnow LC50 (4.249 mg/L) <= 10 mg/L									4.25	mg/L
Acute Aquatic Toxicity	77341-67-4	Monomenthyl succinate	T.E.S.T. (predicted value)		QSAR Model	M	10 mg/L <= 48 hr Daphnia magna LC50 (18.824 mg/L) <= 100 mg/L									18.82	mg/L
Acute Mammalian Toxicity Oral	195863-84-4	1,2-Propanediol, 2-methyl-3-[[(1R,2S,5R)-5-methyl-2-(1-methylethyl)cyclohexyl]oxy]-	T.E.S.T. (predicted value)		QSAR Model	L	Oral rat LD50 (3742 mg/kg) > 2000 mg/kg									3742	mg/kg
Genotoxicity Mutagenicity	195863-84-4	1,2-Propanediol, 2-methyl-3-[[(1R,2S,5R)-5-methyl-2-(1-methylethyl)cyclohexyl]oxy]-	ToxVal		QSAR Model	VH	Score of VH was assigned based on a genetox call of "pred clastogen"				pred clastogen
Genotoxicity Mutagenicity	195863-84-4	1,2-Propanediol, 2-methyl-3-[[(1R,2S,5R)-5-methyl-2-(1-methylethyl)cyclohexyl]oxy]-	T.E.S.T. (predicted value)		QSAR Model	L	Negative for Mutagenicity
Endocrine Disruption	195863-84-4	1,2-Propanediol, 2-methyl-3-[[(1R,2S,5R)-5-methyl-2-(1-methylethyl)cyclohexyl]oxy]-	T.E.S.T. (predicted value)		QSAR Model	H	Positive for Estrogen Receptor Binding									1
Endocrine Disruption	195863-84-4	1,2-Propanediol, 2-methyl-3-[[(1R,2S,5R)-5-methyl-2-(1-methylethyl)cyclohexyl]oxy]-	T.E.S.T. (predicted value)		QSAR Model	H	Does bind strongly to the estrogen receptor (log10 RBA = -2.99)									1.00E-03
Developmental	195863-84-4	1,2-Propanediol, 2-methyl-3-[[(1R,2S,5R)-5-methyl-2-(1-methylethyl)cyclohexyl]oxy]-	T.E.S.T. (predicted value)		QSAR Model	L	Negative for Developmental Toxicity
Acute Aquatic Toxicity	195863-84-4	1,2-Propanediol, 2-methyl-3-[[(1R,2S,5R)-5-methyl-2-(1-methylethyl)cyclohexyl]oxy]-	T.E.S.T. (predicted value)		QSAR Model	M	10 mg/L <= 96 hr Fathead minnow LC50 (42.086 mg/L) <= 100 mg/L									42.09	mg/L
Acute Aquatic Toxicity	195863-84-4	1,2-Propanediol, 2-methyl-3-[[(1R,2S,5R)-5-methyl-2-(1-methylethyl)cyclohexyl]oxy]-	T.E.S.T. (predicted value)		QSAR Model	M	10 mg/L <= 48 hr Daphnia magna LC50 (66.935 mg/L) <= 100 mg/L									66.94	mg/L
Acute Mammalian Toxicity Oral	108-94-1	Cyclohexanone	Canada		Screening	M	Score of M was assigned based on a hazard code of H302	oral	Acute toxicity - oral - Category 4	H302	Harmful if swallowed
Acute Mammalian Toxicity Oral	108-94-1	Cyclohexanone	ChemIDplus		Screening	M	300 mg/kg < Oral LD50 <=2000 mg/kg	oral								1400	mg/kg
Acute Mammalian Toxicity Oral	108-94-1	Cyclohexanone	ChemIDplus		Screening	M	300 mg/kg < Oral LD50 <=2000 mg/kg	oral								1534	mg/kg
Acute Mammalian Toxicity Oral	108-94-1	Cyclohexanone	Japan		Screening	M	Score of M was assigned based on a hazard code of H302	oral	Category 4	H302	Harmful if swallowed								LD50 values are 1620, 1840, 1800, 1400, 1296, 1540, 1550, 800 - 1600, 1840, 2000, 2650, 3460 and 1534 mg/kg for rats (SIDS (access on April. 2009), DFGOT vol. 10 (1998). Since one value is a duplicate, nine values range between 3002000 mg/kg, the substance was classified into Category 4.
Acute Mammalian Toxicity Oral	108-94-1	Cyclohexanone	New Zealand		Screening	M	Score was assigned based on a category of Category 6.1D (Category 4).	oral	Category 6.1D (Category 4)		Acutely toxic					1400	mg/kg bw		SPECIES: Mouse<br>ENDPOINT: LD50<br>VALUE: 1400 mg/kg bw<br>REFERENCE SOURCE: Petrasol B.V. Gorinchem (2)ISIS5, 1996, HASKONING (IUCLID 2000)
Acute Mammalian Toxicity Oral	108-94-1	Cyclohexanone	ToxVal	ECHA IUCLID	Screening	M	300 mg/kg < Oral LD50 <=2000 mg/kg	oral						rat	LD50	1620	mg/kg	-
Acute Mammalian Toxicity Oral	108-94-1	Cyclohexanone	ToxVal	EFSA2	Screening	M	300 mg/kg < Oral LD50 <=2000 mg/kg	oral						rabbit	LD50	1600	mg/kg	EFSA Group 09 Rev 5 Acute Toxicity (Treon et al., 1943) (Treon et al., 1943)
Acute Mammalian Toxicity Oral	108-94-1	Cyclohexanone	ToxVal	EFSA2	Screening	M	300 mg/kg < Oral LD50 <=2000 mg/kg	oral						rat	LD50	1620	mg/kg	EFSA Group 09 Rev 5 Acute Toxicity (Smyth et al., 1969) (Smyth et al., 1969)
Acute Mammalian Toxicity Oral	108-94-1	Cyclohexanone	ToxVal	EFSA2	Screening	M	300 mg/kg < Oral LD50 <=2000 mg/kg	oral						rat	LD50	1705	mg/kg	EFSA Group 09 Rev 5 Acute Toxicity (Kohli et al., 1967) (Kohli et al., 1967)
Acute Mammalian Toxicity Oral	108-94-1	Cyclohexanone	ToxVal	EFSA2	Screening	M	300 mg/kg < Oral LD50 <=2000 mg/kg	oral						rat	LD50	1800	mg/kg	EFSA Group 09 Rev 5 Acute Toxicity (Gupta et al., 1979) (Gupta et al., 1979)
Acute Mammalian Toxicity Oral	108-94-1	Cyclohexanone	ToxVal	EFSA2	Screening	M	300 mg/kg < Oral LD50 <=2000 mg/kg	oral						rat	LD50	1840	mg/kg	EFSA Group 09 Rev 5 Acute Toxicity (Deichmann and LeBlanc, 1943) (Deichmann and LeBlanc, 1943)
Acute Mammalian Toxicity Oral	108-94-1	Cyclohexanone	ToxVal	ECHA IUCLID	Screening	L	Oral LD50 > 2000 mg/kg	oral						rat	LD50	2650	mg/kg	-
Acute Mammalian Toxicity Oral	108-94-1	Cyclohexanone	ToxVal	EFSA2	Screening	L	Oral LD50 > 2000 mg/kg	oral						mouse	LD50	2070	mg/kg	EFSA Group 09 Rev 5 Acute Toxicity (Gupta et al., 1979) (Gupta et al., 1979)
Acute Mammalian Toxicity Inhalation	108-94-1	Cyclohexanone	ECHA CLP		Authoritative	M	Score of M was assigned based on a hazard code of H332	inhalation	Acute Tox. 4	H332	Harmful if inhaled
Acute Mammalian Toxicity Inhalation	108-94-1	Cyclohexanone	Japan		Screening	H	Score of H was assigned based on a hazard code of H331	Inhalation: Vapours	Category 3	H331	Toxic if inhaled								Based on a LC50 value of 2450 ppm (9.8 mg/L) for rats (ACGIH (2003)), the substance was classified into Category 3. Since saturated vapour pressure concentration was 5700 ppm (25 degC) (Howard, 1997), the classification criteria for vapour was adopted.
Acute Mammalian Toxicity Inhalation	108-94-1	Cyclohexanone	Canada		Screening	M	Score of M was assigned based on a hazard code of H332	inhalation	Acute toxicity - inhalation - Category 4	H332	Harmful if inhaled
Acute Mammalian Toxicity Inhalation	108-94-1	Cyclohexanone	Malaysia		Screening	M	Score of M was assigned based on a hazard code of H332	inhalation	Acute Tox. 4 (inh)	H332	Harmful if inhaled
Acute Mammalian Toxicity Inhalation	108-94-1	Cyclohexanone	ChemIDplus		Screening	L	Inhalation LC50 > 20 mg/L	inhalation								32.11	mg/L
Acute Mammalian Toxicity Inhalation	108-94-1	Cyclohexanone	Japan		Screening	L	Score of L was assigned based on a classification of "Not classified"	Inhalation: Dusts and mists	Not classified	-	-								Based on a LC50 value of 8000 ppm (32.1 mg/L) for rats (ACGIH (2003)), the substance was classified as "Not classified". Since the saturated vapour pressure concentration is 5700 ppm (25 degC) (Howard, 1997), the test was considered to be conducted for mist.
Acute Mammalian Toxicity Inhalation	108-94-1	Cyclohexanone	Japan		Screening	N/A	Score of N/A was assigned based on a classification of "Not applicable"	Inhalation: Gases	Not applicable	-	-								Liquid (GHS definition)
Acute Mammalian Toxicity Inhalation	108-94-1	Cyclohexanone	ToxVal	ECHA IUCLID	Screening	I	Inhalation LC50 does not provide enough information to assign a score	inhalation						rat	LC50	> 6.20	mg/L	-
Acute Mammalian Toxicity Dermal	108-94-1	Cyclohexanone	Canada		Screening	H	Score of H was assigned based on a hazard code of H311	dermal	Acute toxicity - dermal - Category 3	H311	Toxic in contact with skin
Acute Mammalian Toxicity Dermal	108-94-1	Cyclohexanone	ChemIDplus		Screening	H	200 mg/kg < Dermal LD50 <=1000 mg/kg	skin								947	mg/kg
Acute Mammalian Toxicity Dermal	108-94-1	Cyclohexanone	Japan		Screening	H	Score of H was assigned based on a hazard code of H311	dermal	Category 3	H311	Toxic in contact with skin								Based on a LD50 value of 947 mg/kg for rabbits (DFGOT (1998), PATTY (2001)), the substance was classified into Category 3.
Acute Mammalian Toxicity Dermal	108-94-1	Cyclohexanone	New Zealand		Screening	H	Score was assigned based on a category of Category 6.1C (Category 3).	dermal	Category 6.1C (Category 3)		Acutely toxic					948	mg/kg bw		SPECIES: Rabbit<br>ENDPOINT: LD50<br>VALUE: 948 mg/kg bw<br>REFERENCE SOURCE: Petrasol B.V. Gorinchem(2)ISIS5, 1996, HASKONING (IUCLID 2000)<br>
Acute Mammalian Toxicity Dermal	108-94-1	Cyclohexanone	ToxVal	ECHA IUCLID	Screening	I	Dermal LD50 does not provide enough information to assign a score	dermal						rabbit	LD50	> 794	mg/kg	-
Carcinogenicity	108-94-1	Cyclohexanone	Germany		Authoritative	H	Score of H was assigned based on a carcinogenicity category of Category 3B		Category 3B
Carcinogenicity	108-94-1	Cyclohexanone	Japan		Screening	N/A	Score of N/A was assigned based on a classification of "Classification not possible"		Classification not possible	-	-								The substance is classified into "Group 3" in IARC (IARC 47 (1989), IARC 71 (1999)) and into "A3" in ACGIH (ACGIH (2003)). Since the evaluation result of ACGIH (2003) is not based on the latest information, the substance was classified as "Classification not possible" in accordance with the classification in IARC. Carcinogenicity tests were conducted in rats and mice, in which the substance was a…
Carcinogenicity	108-94-1	Cyclohexanone	ToxVal	PPRTV (ORNL)	Authoritative	I	Score of I was assigned based on a cancer call of "Inadequate for an assessment of carcinogenic potential"				Inadequate for an assessment of carcinogenic potential
Carcinogenicity	108-94-1	Cyclohexanone	ToxVal	IARC	Authoritative	I	Score of I was assigned based on a cancer call of "Group 3 - Not classifiable as to its carcinogenicity to humans"				Group 3 - Not classifiable as to its carcinogenicity to humans
Genotoxicity Mutagenicity	108-94-1	Cyclohexanone	Japan		Screening	H	Score of H was assigned based on a hazard code of H341		Category 2	H341	Suspected of causing genetic defects								Based on a positive result in a rat bone marrow chromosomal aberration test by subcutaneous injection (in vivo somatic cell mutagenicity test) (SIDS (access on Apr. 2009)), the substance was classified into Category 2. As relevant information, from other in vivo mutagenicity tests, there are reports of a negative mouse dominant lethal test by inhalation exposure (in vivo heritable mutagenicity te…
Genotoxicity Mutagenicity	108-94-1	Cyclohexanone	ToxVal		Screening	L	Score of L was assigned based on a genetox call of "non gentox"				non gentox
Endocrine Disruption	108-94-1	Cyclohexanone	TEDX		Screening	H	Chemical appears in TEDX (The Endocrine Disruptors Exchange) List.
Reproductive	108-94-1	Cyclohexanone	Japan		Screening	M	Score of M was assigned based on a hazard code of H361		Category 2	H361	Suspected of damaging fertility or the unborn child								In a two-generation reproduction test in rats by inhalation exposure (DFGOT vol. 10 (1998), SIDS (access on Apr. 2009)), toxic symptoms such as lacrimation, irregular breathing and ataxia was observed in the high dose group (5700 mg/m3). In this group, there was a reduction in the number of offspring, which was interpreted by the authors as a decrease in male fertility, and reduced survival of th…
Developmental	108-94-1	Cyclohexanone	Japan		Screening	M	Score of M was assigned based on a hazard code of H361		Category 2	H361	Suspected of damaging fertility or the unborn child								In a two-generation reproduction test in rats by inhalation exposure (DFGOT vol. 10 (1998), SIDS (access on Apr. 2009)), toxic symptoms such as lacrimation, irregular breathing and ataxia was observed in the high dose group (5700 mg/m3). In this group, there was a reduction in the number of offspring, which was interpreted by the authors as a decrease in male fertility, and reduced survival of th…
Neurotoxicity Repeat Exposure	108-94-1	Cyclohexanone	Japan		Screening	H	Score of H was assigned based on a hazard code of H372		Category 1 (central nervous system, bone)	H372	Cause damage to organs through prolonged or repeated exposure (central nervous system, bone)								Neurotoxic effects were examined in a group of 75 workers from a furniture factory who were exposed while coating wood with cyclohexanone. The exposures were observed to cause an increase in the percentage of reported neurotoxic symptoms (mood disorders, memory difficulties, sleep disturbances, etc.) (PATTY (5th, 2001)). There is a report that the substance depresses the central nervous system (A…
Neurotoxicity Single Exposure	108-94-1	Cyclohexanone	Japan		Screening	M	Score of M was assigned based on a hazard code of H371		Category 2 (central nervous system)	H371	May cause damage to organs (central nervous system)								Following oral administration of the substance to rats and mice, hypnotic signs appeared (SIDS (access on Apr. 2009)). As a symptom following inhalation exposure to guinea pigs and oral administration to rabbits, anesthesia is reported (SIDS (access on Apr. 2009)). Based on the data, the substance was classified into Category 3 (narcotic effects). Since there are reports that a high concentration…
Systemic Toxicity Repeat Exposure	108-94-1	Cyclohexanone	ToxVal	PPRTV (NCEA)	Authoritative	L	2 year Oral NOAEL > 12.5 mg/kg-day	oral				730	days	mouse	NOAEL	731	mg/kg-day	Lijinsky, W; Kovatch, RM. 1986. Chronic toxicity study of cyclohexanone in rats and mice (NCI study). J Natl Cancer Inst 77: 941<96>949.
Systemic Toxicity Repeat Exposure	108-94-1	Cyclohexanone	ToxVal	PPRTV (NCEA)	Authoritative	L	3 months Oral NOAEL > 100.0 mg/kg-day	oral				91	days	mouse	NOAEL	731	mg/kg-day	Lijinsky, W; Kovatch, RM. 1986. Chronic toxicity study of cyclohexanone in rats and mice (NCI study). J Natl Cancer Inst 77: 941<96>949.
Systemic Toxicity Repeat Exposure	108-94-1	Cyclohexanone	ToxVal	PPRTV (NCEA)	Authoritative	L	2 year Oral NOAEL > 12.5 mg/kg-day	oral				730	days	rat	NOAEL	731	mg/kg-day	Lijinsky, W; Kovatch, RM. 1986. Chronic toxicity study of cyclohexanone in rats and mice (NCI study). J Natl Cancer Inst 77: 941<96>949.
Systemic Toxicity Repeat Exposure	108-94-1	Cyclohexanone	ToxVal	PPRTV (NCEA)	Authoritative	L	6 month Oral NOAEL > 50.0 mg/kg-day	oral				175	days	rat	NOAEL	731	mg/kg-day	Lijinsky, W; Kovatch, RM. 1986. Chronic toxicity study of cyclohexanone in rats and mice (NCI study). J Natl Cancer Inst 77: 941<96>949.
Systemic Toxicity Repeat Exposure	108-94-1	Cyclohexanone	ToxVal	PPRTV (NCEA)	Authoritative	L	2 year Oral NOAEL > 12.5 mg/kg-day	oral				730	days	mouse	NOAEL	462	mg/kg-day	Lijinsky, W; Kovatch, RM. 1986. Chronic toxicity study of cyclohexanone in rats and mice (NCI study). J Natl Cancer Inst 77: 941<96>949.
Systemic Toxicity Repeat Exposure	108-94-1	Cyclohexanone	ToxVal	PPRTV (NCEA)	Authoritative	L	3 months Oral NOAEL > 100.0 mg/kg-day	oral				91	days	mouse	NOAEL	462	mg/kg-day	Lijinsky, W; Kovatch, RM. 1986. Chronic toxicity study of cyclohexanone in rats and mice (NCI study). J Natl Cancer Inst 77: 941<96>949.
Systemic Toxicity Repeat Exposure	108-94-1	Cyclohexanone	ToxVal	PPRTV (NCEA)	Authoritative	L	2 year Oral NOAEL > 12.5 mg/kg-day	oral				730	days	rat	NOAEL	462	mg/kg-day	Lijinsky, W; Kovatch, RM. 1986. Chronic toxicity study of cyclohexanone in rats and mice (NCI study). J Natl Cancer Inst 77: 941<96>949.
Systemic Toxicity Repeat Exposure	108-94-1	Cyclohexanone	ToxVal	PPRTV (NCEA)	Authoritative	L	6 month Oral NOAEL > 50.0 mg/kg-day	oral				175	days	rat	NOAEL	462	mg/kg-day	Lijinsky, W; Kovatch, RM. 1986. Chronic toxicity study of cyclohexanone in rats and mice (NCI study). J Natl Cancer Inst 77: 941<96>949.
Systemic Toxicity Repeat Exposure	108-94-1	Cyclohexanone	ToxVal	PPRTV (ORNL)	Authoritative	L	6 month Oral NOAEL > 50.0 mg/kg-day	oral				175	days	rat	NOAEL	731	mg/kg-day	-
Systemic Toxicity Repeat Exposure	108-94-1	Cyclohexanone	Japan		Screening	H	Score of H was assigned based on a hazard code of H372		Category 1 (central nervous system, bone)	H372	Cause damage to organs through prolonged or repeated exposure (central nervous system, bone)								Neurotoxic effects were examined in a group of 75 workers from a furniture factory who were exposed while coating wood with cyclohexanone. The exposures were observed to cause an increase in the percentage of reported neurotoxic symptoms (mood disorders, memory difficulties, sleep disturbances, etc.) (PATTY (5th, 2001)). There is a report that the substance depresses the central nervous system (A…
Systemic Toxicity Repeat Exposure	108-94-1	Cyclohexanone	ToxVal	Chiu	Screening	L	2 year Oral NOAEL > 12.5 mg/kg-day	oral				730	days	rat	NOAEL	462	mg/kg-day	Beyond the RfD: Broad Application of a Probabilistic Approach to Improve Chemical Dose-Response Assessments for Noncancer Effects.,Chiu WA, Axelrad DA, Dalaijamts C, Dockins C, Shao K, Shapiro AJ, Paoli G, Environ Health Perspect. 2018 Jun 28;126(6):067009. doi: 10.1289/EHP3368<br>Lijinsky, W. and M. Kovatch. 1986. A chronic toxicity study of cyclohexanone in rats and mice (NCI study). J. Natl. C…
Systemic Toxicity Repeat Exposure	108-94-1	Cyclohexanone	ToxVal	COSMOS	Screening	L	3 months Oral LOAEL > 100.0 mg/kg-day	oral				90	days	rat	LOAEL	407	mg/kg-day	study report
Systemic Toxicity Repeat Exposure	108-94-1	Cyclohexanone	ToxVal	COSMOS	Screening	L	2 year Oral LOAEL > 12.5 mg/kg-day	oral				730	days	rat	LOAEL	910	mg/kg-day	J. Natl. Cancer Inst. 77(4): 941-949
Systemic Toxicity Repeat Exposure	108-94-1	Cyclohexanone	ToxVal	ECHA	Screening	L	3 months Oral NOAEL > 100.0 mg/kg-day	oral				90	days	rat	NOAEL	143	mg/kg-day	-
Systemic Toxicity Repeat Exposure	108-94-1	Cyclohexanone	ToxVal	ECHA	Screening	L	2 year Oral NOAEL > 12.5 mg/kg-day	oral				730	days	rat	NOAEL	462	mg/kg-day	-
Systemic Toxicity Repeat Exposure	108-94-1	Cyclohexanone	ToxVal	ECHA	Screening	L	2 year Oral LOAEL > 12.5 mg/kg-day	oral				730	days	rat	LOAEL	910	mg/kg-day	-
Systemic Toxicity Repeat Exposure	108-94-1	Cyclohexanone	ToxVal	EFSA2	Screening	L	6 month Oral NOAEL > 50.0 mg/kg-day	oral				175	days	rat	NOAEL	~ 330	mg/kg-day	EFSA Group 09 Rev 5 Subacute/Subchronic/Chronic/Carcinogenicity Studies (Lijinsky and Kovatch, 1986) (Lijinsky and Kovatch, 1986)
Systemic Toxicity Repeat Exposure	108-94-1	Cyclohexanone	ToxVal	EFSA2	Screening	L	2 year Oral NOAEL > 12.5 mg/kg-day	oral				730	days	rat	NOAEL	~ 330	mg/kg-day	EFSA Group 09 Rev 5 Subacute/Subchronic/Chronic/Carcinogenicity Studies (Lijinsky and Kovatch, 1986) (Lijinsky and Kovatch, 1986)
Systemic Toxicity Repeat Exposure	108-94-1	Cyclohexanone	ToxVal	EFSA2	Screening	L	2 year Oral NOAEL > 12.5 mg/kg-day	oral				730	days	mouse	NOAEL	~ 1600	mg/kg-day	EFSA Group 09 Rev 5 Subacute/Subchronic/Chronic/Carcinogenicity Studies (Lijinsky and Kovatch, 1986) (Lijinsky and Kovatch, 1986)
Systemic Toxicity Repeat Exposure	108-94-1	Cyclohexanone	ToxVal	EFSA2	Screening	L	3 months Oral NOAEL > 100.0 mg/kg-day	oral				91	days	mouse	NOAEL	3300	mg/kg-day	EFSA Group 09 Rev 5 Subacute/Subchronic/Chronic/Carcinogenicity Studies (Lijinsky and Kovatch, 1986) (Lijinsky and Kovatch, 1986)
Systemic Toxicity Repeat Exposure	108-94-1	Cyclohexanone	ToxVal	ToxRefDB	Screening	L	6 month Oral LOAEL > 50.0 mg/kg-day	oral				175	days	rat	LOAEL	> 325	mg/kg-day	[Lijinksky et al. 1986] "Chronic Toxicity study of cyclohexanone in rats and mice"_108-94-1_3100_cyclohexanone_rats_PMID3463822
Systemic Toxicity Repeat Exposure	108-94-1	Cyclohexanone	ToxVal	ToxRefDB	Screening	L	6 month Oral NOAEL > 50.0 mg/kg-day	oral				175	days	rat	NOAEL	>= 325	mg/kg-day	[Lijinksky et al. 1986] "Chronic Toxicity study of cyclohexanone in rats and mice"_108-94-1_3100_cyclohexanone_rats_PMID3463822
Systemic Toxicity Repeat Exposure	108-94-1	Cyclohexanone	ToxVal	ToxRefDB	Screening	L	3 months Oral LOAEL > 100.0 mg/kg-day	oral				91	days	mouse	LOAEL	> 6267	mg/kg-day	[Lijinksky et al. 1986] "Chronic Toxicity study of cyclohexanone in rats and mice"_108-94-1_3100_cyclohexanone_mice_PMID3463822
Systemic Toxicity Repeat Exposure	108-94-1	Cyclohexanone	ToxVal	ToxRefDB	Screening	L	3 months Oral NOAEL > 100.0 mg/kg-day	oral				91	days	mouse	NOAEL	>= 6267	mg/kg-day	[Lijinksky et al. 1986] "Chronic Toxicity study of cyclohexanone in rats and mice"_108-94-1_3100_cyclohexanone_mice_PMID3463822
Systemic Toxicity Repeat Exposure	108-94-1	Cyclohexanone	ToxVal	ToxRefDB	Screening	L	2 year Oral LOAEL > 12.5 mg/kg-day	oral				728	days	rat	LOAEL	> 325	mg/kg-day	[Lijinksky et al. 1986] "Chronic Toxicity study of cyclohexanone in rats and mice"_108-94-1_4100_cyclohexanone_rats_PMID3463822
Systemic Toxicity Repeat Exposure	108-94-1	Cyclohexanone	ToxVal	ToxRefDB	Screening	L	2 year Oral NOAEL > 12.5 mg/kg-day	oral				728	days	rat	NOAEL	>= 325	mg/kg-day	[Lijinksky et al. 1986] "Chronic Toxicity study of cyclohexanone in rats and mice"_108-94-1_4100_cyclohexanone_rats_PMID3463822
Systemic Toxicity Repeat Exposure	108-94-1	Cyclohexanone	ToxVal	ToxRefDB	Screening	L	2 year Oral LOAEL > 12.5 mg/kg-day	oral				728	days	mouse	LOAEL	> 3333	mg/kg-day	[Lijinksky et al. 1986] "Chronic Toxicity study of cyclohexanone in rats and mice"_108-94-1_4100_cyclohexanone_mice_PMID3463822
Systemic Toxicity Repeat Exposure	108-94-1	Cyclohexanone	ToxVal	ToxRefDB	Screening	L	2 year Oral NOAEL > 12.5 mg/kg-day	oral				728	days	mouse	NOAEL	>= 3333	mg/kg-day	[Lijinksky et al. 1986] "Chronic Toxicity study of cyclohexanone in rats and mice"_108-94-1_4100_cyclohexanone_mice_PMID3463822
Systemic Toxicity Repeat Exposure	108-94-1	Cyclohexanone	ToxVal	Wignall	Screening	L	2 year Oral NOAEL > 12.5 mg/kg-day	oral				730	days	rat	NOAEL	462	mg/kg-day	Lijinsky, W. and M. Kovatch. 1986. A chronic toxicity study of cyclohexanone in rats and mice (NCI study). J. Natl. Cancer Inst. 77(4): 941-949.
Systemic Toxicity Single Exposure	108-94-1	Cyclohexanone	Japan		Screening	H	Score of H was assigned based on a hazard code of H370		Category 1 (respiratory system)	H370	Causes damage to organs (respiratory system)								Following oral administration of the substance to rats and mice, hypnotic signs appeared (SIDS (access on Apr. 2009)). As a symptom following inhalation exposure to guinea pigs and oral administration to rabbits, anesthesia is reported (SIDS (access on Apr. 2009)). Based on the data, the substance was classified into Category 3 (narcotic effects). Since there are reports that a high concentration…
Systemic Toxicity Single Exposure	108-94-1	Cyclohexanone	Canada		Screening	M	Score of M was assigned based on a hazard code of H335		Specific target organ toxicity - single exposure (respiratory tract irritation) - Category 3 - Respiratory tract irritation	H335	May cause respiratory irritation
Skin Sensitization	108-94-1	Cyclohexanone	Japan		Screening	H	Score of H was assigned based on a hazard code of H317		Category 1	H317	May cause an allergic skin reaction								Since the substance is on the Frosch contact allergen list (FROSCH, TEXTBOOK OF CONTACT DERMATITIS), the substance was classified into Category 1.
Skin Irritation	108-94-1	Cyclohexanone	Canada		Screening	H	Score of H was assigned based on a hazard code of H315		Skin corrosion/irritation - Category 2	H315	Causes skin irritation
Skin Irritation	108-94-1	Cyclohexanone	Japan		Screening	H	Score of H was assigned based on a hazard code of H315		Category 2	H315	Causes skin irritation								Although there is a report that in a rabbit test with 2 samples of cyclohexanone, rabbits exhibited necrosis after occlusive application of one sample, then the sample was classified as corrosive (SIDS (access on Apr. 2009)), in an evaluation for corrosiveness in rabbits, no corrosion occurred in any rabbit (SIDS (access on Apr. 2009)). Application of the undiluted substance with open contact was…
Eye Irritation	108-94-1	Cyclohexanone	Canada		Screening	H	Score of H was assigned based on a hazard code of H319		Serious eye damage/eye irritation - Category 2A	H319	Causes serious eye irritation
Eye Irritation	108-94-1	Cyclohexanone	Japan		Screening	H	Score of H was assigned based on a hazard code of H319		Category 2A	H319	Causes serious eye irritation								The undiluted substance placed in the eyes of rabbits produced marked irritation and corneal injury (ACGIH (2003)). When the undiluted substance was applied to rabbit eyes, corneal injury with mild iritis and conjunctivitis was reversible, but the eyes still showed mild corneal damage at 14 days (SIDS (access on Apr. 2009)). Based on these data, the substance was classified into Category 2A. Ther…
Eye Irritation	108-94-1	Cyclohexanone	New Zealand		Screening	H	Score was assigned based on a category of Category 6.4A (Category 2A).		Category 6.4A (Category 2A)		Irritating to the eye								SPECIES: Rabbit<br>RESULT: Highly irritating<br>REFERENCE SOURCE: Petrasol B.V. Gorinchem(2) ISIS5, 1996, HASKONING (IUCLID 2000)
Acute Aquatic Toxicity	108-94-1	Cyclohexanone	ToxVal	ECOTOX	Authoritative	L	LC50 > 100 mg/L	Flow-through				4	days	fathead minnow	LC50	732	mg/L	Brooke,L.T., D.J. Call, D.L. Geiger, and C.E. Northcott (1984). Acute Toxicities of Organic Chemicals to Fathead Minnows (Pimephales promelas), Vol. 1. Center for Lake Superior Environmental Studies, University of Wisconsin-Superior, Superior, WI:414 p.
Acute Aquatic Toxicity	108-94-1	Cyclohexanone	ToxVal	ECOTOX	Authoritative	L	LC50 > 100 mg/L	Flow-through				4	days	fathead minnow	LC50	630	mg/L	Veith,G.D., D.J. Call, and L.T. Brooke (1983). Estimating the Acute Toxicity of Narcotic Industrial Chemicals to Fathead Minnows. ASTM Spec. Tech. Publ.:90-97
Acute Aquatic Toxicity	108-94-1	Cyclohexanone	ToxVal	ECOTOX	Authoritative	L	LC50 > 100 mg/L	Flow-through				4	days	fathead minnow	LC50	527	mg/L	Brooke,L.T., D.J. Call, D.L. Geiger, and C.E. Northcott (1984). Acute Toxicities of Organic Chemicals to Fathead Minnows (Pimephales promelas), Vol. 1. Center for Lake Superior Environmental Studies, University of Wisconsin-Superior, Superior, WI:414 p.
Acute Aquatic Toxicity	108-94-1	Cyclohexanone	ToxVal	ECHA IUCLID	Screening	M	10 mg/kg < EC50 <=100 mg/L	-				3	days	green algae	EC50	32.90	mg/L	-
Acute Aquatic Toxicity	108-94-1	Cyclohexanone	DSL		Screening	L	Score of L was assigned based on a category of "Not Inherently_Toxic_to_Aquatic_Organisms"		Not Inherently_Toxic_to_Aquatic_Organisms
Acute Aquatic Toxicity	108-94-1	Cyclohexanone	Japan		Screening	L	Score of L was assigned based on a classification of "Not classified"		Not classified	-	-								Classified into Not classified from its 96h-LC50 = 527 mg/L for fish (Fathead minnow) (SIDS, 1996, etc) and 24h-LC50 = 800 mg/L for Crustacea (Daphnia magna) (SIDS, 1996).
Acute Aquatic Toxicity	108-94-1	Cyclohexanone	ToxVal	ECHA IUCLID	Screening	L	EC50 > 100 mg/L	-				2	days	water flea	EC50	> 100	mg/L	-
Acute Aquatic Toxicity	108-94-1	Cyclohexanone	ToxVal	ECHA IUCLID	Screening	L	LC50 > 100 mg/L	-				4	days	fathead minnow	LC50	527	mg/L	-
Chronic Aquatic Toxicity	108-94-1	Cyclohexanone	Japan		Screening	L	Score of L was assigned based on a classification of "Not classified"		Not classified	-	-								Classified into Not classified since its acute toxicity is Not classified and it is not non-water soluble (Water solubility = 25000 mg/L (PHYSPROP Database, 2009).
Acute Mammalian Toxicity Oral	120-92-3	Cyclopentanone	Japan		Screening	M	Score of M was assigned based on a hazard code of H302	oral	Category 4	H302	Harmful if swallowed								Based on LD50 values of 1200 mg/kg and 2700 mg/kg for rats (JECFA (2003)), the lower value was adopted and the substance was classified into Category 4.
Acute Mammalian Toxicity Oral	120-92-3	Cyclopentanone	ToxVal	ECHA IUCLID	Screening	M	300 mg/kg < Oral LD50 <=2000 mg/kg	oral						mouse	LD50	1820	mg/kg	-
Acute Mammalian Toxicity Oral	120-92-3	Cyclopentanone	ToxVal	ECHA	Screening	L	Oral LD50 > 2000 mg/kg	oral						rat	LD50	2690	mg/kg	-
Acute Mammalian Toxicity Oral	120-92-3	Cyclopentanone	ToxVal	ECHA IUCLID	Screening	L	Oral LD50 > 2000 mg/kg	oral						rat	LD50	2690	mg/kg	-
Acute Mammalian Toxicity Oral	120-92-3	Cyclopentanone	ToxVal	ECHA IUCLID	Screening	L	Oral LD50 > 2000 mg/kg	oral						rat	LD50	> 2000	mg/kg	-
Acute Mammalian Toxicity Oral	120-92-3	Cyclopentanone	T.E.S.T. (predicted value)		QSAR Model	L	Oral rat LD50 (2868 mg/kg) > 2000 mg/kg									2868	mg/kg
Acute Mammalian Toxicity Inhalation	120-92-3	Cyclopentanone	ChemIDplus		Screening	M	300 mg/L < Inhalation LC50 <=20 mg/L	inhalation								19.50	mg/L
Acute Mammalian Toxicity Inhalation	120-92-3	Cyclopentanone	ToxVal	ECHA IUCLID	Screening	M	10 mg/L < Inhalation LC50 <=20 mg/L	inhalation						rat	LC50	>= 19.50	mg/L	-
Acute Mammalian Toxicity Inhalation	120-92-3	Cyclopentanone	Japan		Screening	N/A	Score of N/A was assigned based on a classification of "Classification not possible"	Inhalation: Dusts and mists	Classification not possible	-	-								No data available.
Acute Mammalian Toxicity Inhalation	120-92-3	Cyclopentanone	Japan		Screening	N/A	Score of N/A was assigned based on a classification of "Not applicable"	Inhalation: Gases	Not applicable	-	-								Liquid (GHS definition)
Acute Mammalian Toxicity Inhalation	120-92-3	Cyclopentanone	Japan		Screening	N/A	Score of N/A was assigned based on a classification of "Classification not possible"	Inhalation: Vapours	Classification not possible	-	-								Classification not possible due to lack of data. As relevant information, although there is information of a LC50 value of 19,500 mg/m3 (5,668 ppmV) (RTECS (2006)), the exposure period is not clear. Since the LC50 value was lower than 90% of saturated vapour pressure concentration (15000 ppm), the test was considered to be conducted for vapour with almost no included mists.
Acute Mammalian Toxicity Dermal	120-92-3	Cyclopentanone	Japan		Screening	L	Score of L was assigned based on a classification of "Not classified"	dermal	Not classified	-	-								Based on a LD50 value of >5000 mg/kg for rabbits (IUCLID (2000)), the substance was classified as "Not classified".
Acute Mammalian Toxicity Dermal	120-92-3	Cyclopentanone	ToxVal	ECHA IUCLID	Screening	L	Dermal LD50 > 2000 mg/kg	dermal						rabbit	LD50	> 3160	mg/kg	-
Acute Mammalian Toxicity Dermal	120-92-3	Cyclopentanone	ToxVal	ECHA IUCLID	Screening	L	Dermal LD50 > 2000 mg/kg	dermal						rat	LD50	> 2000	mg/kg	-
Carcinogenicity	120-92-3	Cyclopentanone	Japan		Screening	N/A	Score of N/A was assigned based on a classification of "Classification not possible"		Classification not possible	-	-								No data available.
Genotoxicity Mutagenicity	120-92-3	Cyclopentanone	ToxVal		Screening	L	Score of L was assigned based on a genetox call of "non gentox"				non gentox
Genotoxicity Mutagenicity	120-92-3	Cyclopentanone	T.E.S.T. (predicted value)		QSAR Model	L	Negative for Mutagenicity
Genotoxicity Mutagenicity	120-92-3	Cyclopentanone	Japan		Screening	N/A	Score of N/A was assigned based on a classification of "Classification not possible"		Classification not possible	-	-								Classification not possible due to lack of data from in vivo mutagenicity tests. From in vitro mutagenicity tests, there is a report of a negative Ames Test (JECFA (2003)).
Endocrine Disruption	120-92-3	Cyclopentanone	T.E.S.T. (predicted value)		QSAR Model	L	Negative for Estrogen Receptor Binding
Endocrine Disruption	120-92-3	Cyclopentanone	T.E.S.T. (predicted value)		QSAR Model	N/A	Estrogen Receptor RBA could not be predicted using T.E.S.T.
Reproductive	120-92-3	Cyclopentanone	Japan		Screening	N/A	Score of N/A was assigned based on a classification of "Classification not possible"		Classification not possible	-	-								In a rat developmental test by oral administration during organogenesis period, no maternal, embryo or fetal toxic effects were observed (JECFA (2003)). In a female mice test involving i.p. injections for 28 days, mating with untreated males on the day 10, there were no effects on fertility (JECFA (2003)). However, this information is incomplete as evidence for classification because of exposure …
Developmental	120-92-3	Cyclopentanone	T.E.S.T. (predicted value)		QSAR Model	H	Positive for Developmental Toxicity									1
Developmental	120-92-3	Cyclopentanone	Japan		Screening	N/A	Score of N/A was assigned based on a classification of "Classification not possible"		Classification not possible	-	-								In a rat developmental test by oral administration during organogenesis period, no maternal, embryo or fetal toxic effects were observed (JECFA (2003)). In a female mice test involving i.p. injections for 28 days, mating with untreated males on the day 10, there were no effects on fertility (JECFA (2003)). However, this information is incomplete as evidence for classification because of exposure …
Neurotoxicity Repeat Exposure	120-92-3	Cyclopentanone	Japan		Screening	N/A	Score of N/A was assigned based on a classification of "Classification not possible"		Classification not possible	-	-								In inhalation tests with rats for 4 - 11 weeks or 11 - 16 weeks, effects on the mitral cells of the olfactory bulb or relationship between concentration of the test substance and drug metabolizing enzymes were reported (IUCLID (2000)). However, these tests are not standard, repeated exposure test, therefore information required for classification are not available because of few examination items…
Neurotoxicity Single Exposure	120-92-3	Cyclopentanone	Japan		Screening	N/A	Score of N/A was assigned based on a classification of "Classification not possible"		Classification not possible	-	-								No data available.
Systemic Toxicity Repeat Exposure	120-92-3	Cyclopentanone	Japan		Screening	N/A	Score of N/A was assigned based on a classification of "Classification not possible"		Classification not possible	-	-								In inhalation tests with rats for 4 - 11 weeks or 11 - 16 weeks, effects on the mitral cells of the olfactory bulb or relationship between concentration of the test substance and drug metabolizing enzymes were reported (IUCLID (2000)). However, these tests are not standard, repeated exposure test, therefore information required for classification are not available because of few examination items…
Systemic Toxicity Single Exposure	120-92-3	Cyclopentanone	Japan		Screening	N/A	Score of N/A was assigned based on a classification of "Classification not possible"		Classification not possible	-	-								No data available.
Skin Sensitization	120-92-3	Cyclopentanone	Japan		Screening	N/A	Score of N/A was assigned based on a classification of "Classification not possible"		Classification not possible	-	-								Classification not possible due to lack of data. There is a report that the substance "produced no sensitization reactions" in a maximization test on 25 volunteers (IUCLID (2000)). This information is reported in a document in List 2 and the positive ratio or data for the control group is not clear.
Skin Irritation	120-92-3	Cyclopentanone	ECHA CLP		Authoritative	H	Score of H was assigned based on a hazard code of H315		Skin Irrit. 2	H315	Causes skin irritation
Skin Irritation	120-92-3	Cyclopentanone	New Zealand		Screening	H	Score was assigned based on a category of Category 6.3A (Category 2).		Category 6.3A (Category 2)		Irritating to the skin								R PHRASE: R 38 [Company Data]<br>
Skin Irritation	120-92-3	Cyclopentanone	Japan		Screening	L	Score of L was assigned based on a classification of "Not classified"		Not classified	-	-								Based on results of not irritating (skin primary irritation index (PII): 0.31) in a rabbit test (OECD TG404) (IUCLID (2000)) and slightly irritating (PII: 2.75 and 3.0) after application for 4-hour in other two rabbit tests (IUCLID (2000)), the substance was classified as "Not classified" in JIS Classification (correspond to Category 3 or "Not classified" in GHS classification). As relevant infor…
Eye Irritation	120-92-3	Cyclopentanone	ECHA CLP		Authoritative	H	Score of H was assigned based on a hazard code of H319		Eye Irrit. 2	H319	Causes serious eye irritation
Eye Irritation	120-92-3	Cyclopentanone	Canada		Screening	H	Score of H was assigned based on a hazard code of H319		Serious eye damage/eye irritation - Category 2	H319	Causes serious eye irritation								Comments: This classification comes from an automated conversion of the classification established under the Controlled Products Regulations. The complete classification under the Hazardous Products Regulations will be determined at a later date.
Eye Irritation	120-92-3	Cyclopentanone	Japan		Screening	H	Score of H was assigned based on a hazard code of H319		Category 2A	H319	Causes serious eye irritation								Based on results of AOI 54.66 (24-hour) and "highly irritating" in a rabbit test (OECD TG405) (IUCLID (2000)), the substance was classified into Category 2A. As relevant information, in EU classification, the substance is classified into Xi; R36 (EU-Annex I (access on July 2009)).
Eye Irritation	120-92-3	Cyclopentanone	New Zealand		Screening	H	Score was assigned based on a category of Category 6.4A (Category 2A).		Category 6.4A (Category 2A)		Irritating to the eye								R PHRASE: R 36 [Company Data]<br>
Acute Aquatic Toxicity	120-92-3	Cyclopentanone	DSL		Screening	L	Score of L was assigned based on a category of "Not Inherently_Toxic_to_Aquatic_Organisms"		Not Inherently_Toxic_to_Aquatic_Organisms
Acute Aquatic Toxicity	120-92-3	Cyclopentanone	Japan		Screening	L	Score of L was assigned based on a classification of "Not classified"		Not classified	-	-								Classified into Not classified from its 24h-EC50 = 1435 mg/L for Crustacea (Daphnia magna) (AQUIRE, 2010).
Acute Aquatic Toxicity	120-92-3	Cyclopentanone	ToxVal	ECHA IUCLID	Screening	L	EC50 > 100 mg/L	-				2	days	water flea	EC50	> 100	mg/L	-
Acute Aquatic Toxicity	120-92-3	Cyclopentanone	T.E.S.T. (predicted value)		QSAR Model	M	10 mg/L <= 48 hr Daphnia magna LC50 (96.559 mg/L) <= 100 mg/L									96.56	mg/L
Acute Aquatic Toxicity	120-92-3	Cyclopentanone	T.E.S.T. (predicted value)		QSAR Model	L	96 hr Fathead minnow LC50 (325.465 mg/kg) > 100 mg/L									325.46	mg/L
Chronic Aquatic Toxicity	120-92-3	Cyclopentanone	Japan		Screening	L	Score of L was assigned based on a classification of "Not classified"		Not classified	-	-								Classified into Not classified since it is not non-water soluble (water solubility: 9177 mg/L (PHYSPROP Database, 2009) and its acute toxicity is Not classified.
Acute Mammalian Toxicity Oral	583-60-8	2-Methylcyclohexanone	ChemIDplus		Screening	M	300 mg/kg < Oral LD50 <=2000 mg/kg	oral								1952	mg/kg
Acute Mammalian Toxicity Oral	583-60-8	2-Methylcyclohexanone	Japan		Screening	M	Score of M was assigned based on a hazard code of H302	oral	Category 4	H302	Harmful if swallowed								Based on its LD50 = 2.14 mL/kg = 1977 mg/kg for rats (PATTY (5th, 2001)), the substance was classified into Category 4.
Acute Mammalian Toxicity Oral	583-60-8	2-Methylcyclohexanone	New Zealand		Screening	M	Score was assigned based on a category of Category 6.1D (Category 4).	oral	Category 6.1D (Category 4)		Acutely toxic								<br>SPECIES: Rabbit<br>ENDPOINT: LD50<br>VALUE: 1-1.25 g/kg <br>REFERENCE SOURCE: [American Conference of Governmental Industrial Hygienists. Documentation of the Threshold Limit Values and Biological Exposure Indices. 5th ed. Cincinnati, OH:American Conference of Governmental Industrial Hygienists, 1986. 386]** [hsdb]<br>
Acute Mammalian Toxicity Oral	583-60-8	2-Methylcyclohexanone	T.E.S.T. (experimental value)		Screening	M	300 mg/kg < Oral rat LD50 (1977 mg/kg) <=2000 mg/kg									1977	mg/kg
Acute Mammalian Toxicity Oral	583-60-8	2-Methylcyclohexanone	T.E.S.T. (predicted value)		QSAR Model	M	300 mg/kg < Oral rat LD50 (1710 mg/kg) <=2000 mg/kg									1710	mg/kg
Acute Mammalian Toxicity Inhalation	583-60-8	2-Methylcyclohexanone	ECHA CLP		Authoritative	M	Score of M was assigned based on a hazard code of H332	inhalation	Acute Tox. 4	H332	Harmful if inhaled
Acute Mammalian Toxicity Inhalation	583-60-8	2-Methylcyclohexanone	Japan		Screening	M	Score of M was assigned based on a hazard code of H332	Inhalation: Vapours	Category 4	H332	Harmful if inhaled								Since inhalation of 2800 ppm of the substance for 4 hours killed three of six rats (ACGIH (2001)), and it is rated R20 in the EU classification, the substance was classified into Category 4. As relevant information, since the saturated vapour pressure concentration at 25degC is 3950 ppm, the substance is considered to be a vapour with almost no included mists at the test concentration (2800 ppm).
Acute Mammalian Toxicity Inhalation	583-60-8	2-Methylcyclohexanone	New Zealand		Screening	M	Score was assigned based on a category of Category 6.1D (Category 4).	inhalation	Category 6.1D (Category 4)		Acutely toxic					2890	ppm		Inhalation Form:vapour<br> <br>SPECIES: Rat<br>ENDPOINT:<br>VALUE: 2890 ppm<br>REFERENCE SOURCE: [QC Reviewed] [American Conference of Governmental Industrial Hygienists. Documentation of the Threshold Limit Values and Biological Exposure Indices. 5th ed. Cincinnati, OH:American Conference of Governmental Industrial Hygienists, 1986. 386] [HSDB]<br>REMARK: 2890 ppm = (112.2/24.45) = 13262 mg/m3 =…
Acute Mammalian Toxicity Inhalation	583-60-8	2-Methylcyclohexanone	Japan		Screening	N/A	Score of N/A was assigned based on a classification of "Classification not possible"	Inhalation: Dusts and mists	Classification not possible	-	-								No data available.
Acute Mammalian Toxicity Inhalation	583-60-8	2-Methylcyclohexanone	Japan		Screening	N/A	Score of N/A was assigned based on a classification of "Not applicable"	Inhalation: Gases	Not applicable	-	-								Liquid (GHS definition)
Acute Mammalian Toxicity Dermal	583-60-8	2-Methylcyclohexanone	ChemIDplus		Screening	M	1000 mg/kg < Dermal LD50 <=2000 mg/kg	skin								1614	mg/kg
Acute Mammalian Toxicity Dermal	583-60-8	2-Methylcyclohexanone	Japan		Screening	M	Score of M was assigned based on a hazard code of H312	dermal	Category 4	H312	Harmful in contact with skin								Based on its LD50 = 1.77 mL/kg = 1637 mg/kg for rabbits (PATTY (5th, 2001)), the substance was classified into Category 4.
Acute Mammalian Toxicity Dermal	583-60-8	2-Methylcyclohexanone	New Zealand		Screening	M	Score was assigned based on a category of Category 6.1D (Category 4).	dermal	Category 6.1D (Category 4)		Acutely toxic					1770	uL/kg		<br>SPECIES: Rabbit <br>ENDPOINT: LD50<br>VALUE: 1770 uL/kg<br>REFERENCE SOURCE: [American Industrial Hygiene Association Journal. (AIHA, 475 Wolf Ledges Pkwy., Akron, OH 44311) V.19- 1958- (30,470,1969)] [RTECS]<br>
Carcinogenicity	583-60-8	2-Methylcyclohexanone	Japan		Screening	N/A	Score of N/A was assigned based on a classification of "Classification not possible"		Classification not possible	-	-								No data available.
Genotoxicity Mutagenicity	583-60-8	2-Methylcyclohexanone	T.E.S.T. (predicted value)		QSAR Model	L	Negative for Mutagenicity
Genotoxicity Mutagenicity	583-60-8	2-Methylcyclohexanone	ToxVal		QSAR Model	L	Score of L was assigned based on a genetox call of "pred non gentox"				pred non gentox
Genotoxicity Mutagenicity	583-60-8	2-Methylcyclohexanone	Japan		Screening	N/A	Score of N/A was assigned based on a classification of "Classification not possible"		Classification not possible	-	-								No data available.
Endocrine Disruption	583-60-8	2-Methylcyclohexanone	T.E.S.T. (predicted value)		QSAR Model	L	Negative for Estrogen Receptor Binding
Endocrine Disruption	583-60-8	2-Methylcyclohexanone	T.E.S.T. (predicted value)		QSAR Model	L	Does NOT bind strongly to the estrogen receptor (log10 RBA = -6.52)
Reproductive	583-60-8	2-Methylcyclohexanone	Japan		Screening	N/A	Score of N/A was assigned based on a classification of "Classification not possible"		Classification not possible	-	-								No data available.
Developmental	583-60-8	2-Methylcyclohexanone	T.E.S.T. (predicted value)		QSAR Model	H	Positive for Developmental Toxicity									1
Developmental	583-60-8	2-Methylcyclohexanone	Japan		Screening	N/A	Score of N/A was assigned based on a classification of "Classification not possible"		Classification not possible	-	-								No data available.
Neurotoxicity Repeat Exposure	583-60-8	2-Methylcyclohexanone	Japan		Screening	N/A	Score of N/A was assigned based on a classification of "Classification not possible"		Classification not possible	-	-								A test in which rabbits were exposed by inhalation of an isomeric mixture of methylcyclohexanones solely provided data on repeated exposure. Exposure of methylcyclohexanones at 182 and 514 ppms for 10 weeks (90-day conversion, 0.64, 1.81 mg/L) or 1139 and 1822 ppms for 3 weeks (90-day conversion, 1.21, 2.04 mg/L) caused a few minor effects, including slight conjunctival congestion, but no major t…
Systemic Toxicity Repeat Exposure	583-60-8	2-Methylcyclohexanone	New Zealand		Screening	M	Score was assigned based on a category of Category 6.9B (Category 2).	inhalation	Category 6.9B (Category 2)		Harmful to human target organs or systems								EndPoint: LOAEL <br>Primary Organ: <br>Expert Judgement:<br>Dose thresholds for the above are not entirely clear, but appear to be &gt;450 ppm. Not enough data to establish a NOEL. <br>CONCN OF 450 PPM WERE IRRITATING TO EYES &amp; RESP PASSAGES OF MICE. @ 2500 PPM RABBITS &amp; CATS BECAME VERY SLEEPY, WITH <br>DIFFICULT &amp; IRREGULAR RESP, &amp; UNCERTAIN &amp; STAGGERING GAIT. ... <br>SLIGHT…
Systemic Toxicity Repeat Exposure	583-60-8	2-Methylcyclohexanone	Japan		Screening	N/A	Score of N/A was assigned based on a classification of "Classification not possible"		Classification not possible	-	-								A test in which rabbits were exposed by inhalation of an isomeric mixture of methylcyclohexanones solely provided data on repeated exposure. Exposure of methylcyclohexanones at 182 and 514 ppms for 10 weeks (90-day conversion, 0.64, 1.81 mg/L) or 1139 and 1822 ppms for 3 weeks (90-day conversion, 1.21, 2.04 mg/L) caused a few minor effects, including slight conjunctival congestion, but no major t…
Systemic Toxicity Single Exposure	583-60-8	2-Methylcyclohexanone	Japan		Screening	M	Score of M was assigned based on a hazard code of H335		Category 3 (Respiratory tract irritation, Narcotic effects)	H335	May cause respiratory irritation (respiratory tract irritation, narcotic effects)								As the results of a mouse inhalation exposure test of 2-methylcyclohexanone, irritating to the eyes and respiratory tract has been reported (PATTY (5th, 2001)), and as characteristics of an isomeric mixture of methylcyclohexanones, at low concentrations, it was described to be irritating to the eyes, the nasal cavity, and the throat (PATTY (5th, 2001)). In addition, anesthesia and hypothermia wer…
Systemic Toxicity Single Exposure	583-60-8	2-Methylcyclohexanone	Japan		Screening	M	Score of M was assigned based on a hazard code of H336		Category 3 (Respiratory tract irritation, Narcotic effects)	H336	May cause drowsiness or dizziness (respiratory tract irritation, narcotic effects)								As the results of a mouse inhalation exposure test of 2-methylcyclohexanone, irritating to the eyes and respiratory tract has been reported (PATTY (5th, 2001)), and as characteristics of an isomeric mixture of methylcyclohexanones, at low concentrations, it was described to be irritating to the eyes, the nasal cavity, and the throat (PATTY (5th, 2001)). In addition, anesthesia and hypothermia wer…
Skin Sensitization	583-60-8	2-Methylcyclohexanone	Japan		Screening	N/A	Score of N/A was assigned based on a classification of "Classification not possible"		Classification not possible	-	-								No data available.
Skin Irritation	583-60-8	2-Methylcyclohexanone	New Zealand		Screening	M	Score was assigned based on a category of Category 6.3B (Category 3).		Category 6.3B (Category 3)		Mildly irritating to the skin								<br>SPECIES:<br>RESULT: Mild irritation<br>REFERENCE SOURCE: [Cralley, L.J., L.V. Cralley (eds.). Pattys Industrial Hygiene and Toxicology. Volume III: Theory and Rationale of Industrial Hygiene Practice. 2nd ed., 3A:The Work Environment. New York, NY: John Wiley Sons, 1985. 174]** [hsdb]<br>
Skin Irritation	583-60-8	2-Methylcyclohexanone	Japan		Screening	L	Score of L was assigned based on a classification of "Not classified"		Not classified	-	-								The substance was moderately irritating when held in contact with the skin of guinea pigs for 24 hours (PATTY (5th, 2001)). However, since it was mildly irritating to rabbit skin, producing a grade 3 response (range 1 to 10) when left in contact with the skin for 24 hours (PATTY (5th, 2001))., the substance was classified into "Not classified" in JIS classification (equivalent to Category 3 in UN…
Eye Irritation	583-60-8	2-Methylcyclohexanone	Canada		Screening	H	Score of H was assigned based on a hazard code of H319		Serious eye damage/eye irritation - Category 2	H319	Causes serious eye irritation
Eye Irritation	583-60-8	2-Methylcyclohexanone	Japan		Screening	H	Score of H was assigned based on a hazard code of H319		Category 2A	H319	Causes serious eye irritation								Based on the result of grade 5 (scale of 1 to 10), as it causes severe corneal burn when applied to the eyes of rabbits (PATTY (5th, 2001)), the substance was classified into Category 2A.
Eye Irritation	583-60-8	2-Methylcyclohexanone	New Zealand		Screening	H	Score was assigned based on a category of Category 6.4A (Category 2A).		Category 6.4A (Category 2A)		Irritating to the eye								<br>SPECIES:<br>RESULT: Irritation to eyes and respiratory tract. <br>REFERENCE SOURCE: [ITII. Toxic and Hazardous Industrial Chemicals Safety Manual. Tokyo, Japan: The International Technical Information Institute, 1988. 334]**QC REVIEWED* [HSDB]<br>
Acute Aquatic Toxicity	583-60-8	2-Methylcyclohexanone	DSL		Screening	L	Score of L was assigned based on a category of "Not Inherently_Toxic_to_Aquatic_Organisms"		Not Inherently_Toxic_to_Aquatic_Organisms
Acute Aquatic Toxicity	583-60-8	2-Methylcyclohexanone	Japan		Screening	L	Score of L was assigned based on a classification of "Not classified"		Not classified	-	-								Based on its 24h-EC50 = 377 mg/L for crustaceans (Daphinia magna) (ECOTOX, 2008), the substance was classified into "Not classified".
Acute Aquatic Toxicity	583-60-8	2-Methylcyclohexanone	T.E.S.T. (predicted value)		QSAR Model	M	10 mg/L <= 48 hr Daphnia magna LC50 (28.905 mg/L) <= 100 mg/L									28.91	mg/L
Acute Aquatic Toxicity	583-60-8	2-Methylcyclohexanone	T.E.S.T. (predicted value)		QSAR Model	L	96 hr Fathead minnow LC50 (227.571 mg/kg) > 100 mg/L									227.57	mg/L
Chronic Aquatic Toxicity	583-60-8	2-Methylcyclohexanone	Japan		Screening	L	Score of L was assigned based on a classification of "Not classified"		Not classified	-	-								Since the substance is water soluble (water solubility, 5142 mg/L (SRC, 2005)) and its preexisting classification for acute toxicity is "Not classified", it was classified into "Not classified".
Acute Mammalian Toxicity Oral	591-24-2	Cyclohexanone, 3-methyl-	Denmark		QSAR Model	M	300 < Estimated toxicity <= 2000 mg/kg body weight		AcuteTox4		Harmful if swallowed
Acute Mammalian Toxicity Oral	591-24-2	Cyclohexanone, 3-methyl-	T.E.S.T. (predicted value)		QSAR Model	N/A	Oral rat LD50 could not be predicted using T.E.S.T.
Genotoxicity Mutagenicity	591-24-2	Cyclohexanone, 3-methyl-	T.E.S.T. (predicted value)		QSAR Model	L	Negative for Mutagenicity
Genotoxicity Mutagenicity	591-24-2	Cyclohexanone, 3-methyl-	ToxVal		QSAR Model	L	Score of L was assigned based on a genetox call of "pred non gentox"				pred non gentox
Endocrine Disruption	591-24-2	Cyclohexanone, 3-methyl-	T.E.S.T. (predicted value)		QSAR Model	L	Negative for Estrogen Receptor Binding
Endocrine Disruption	591-24-2	Cyclohexanone, 3-methyl-	T.E.S.T. (predicted value)		QSAR Model	L	Does NOT bind strongly to the estrogen receptor (log10 RBA = -6.07)
Reproductive	591-24-2	Cyclohexanone, 3-methyl-	Denmark		QSAR Model	M	Positive prediction in at least one model (human teratogenicity, Drosophila melanogaster SLR, or rodent dominant lethal) and not predicted negative for teratogenicity		Repr2		Suspected of damaging fertility or the unborn child
Developmental	591-24-2	Cyclohexanone, 3-methyl-	T.E.S.T. (predicted value)		QSAR Model	H	Positive for Developmental Toxicity									1
Acute Aquatic Toxicity	591-24-2	Cyclohexanone, 3-methyl-	DSL		Screening	L	Score of L was assigned based on a category of "Not Inherently_Toxic_to_Aquatic_Organisms"		Not Inherently_Toxic_to_Aquatic_Organisms
Acute Aquatic Toxicity	591-24-2	Cyclohexanone, 3-methyl-	T.E.S.T. (predicted value)		QSAR Model	M	10 mg/L <= 48 hr Daphnia magna LC50 (42.993 mg/L) <= 100 mg/L									42.99	mg/L
Acute Aquatic Toxicity	591-24-2	Cyclohexanone, 3-methyl-	T.E.S.T. (predicted value)		QSAR Model	L	96 hr Fathead minnow LC50 (267.216 mg/kg) > 100 mg/L									267	mg/L
Acute Mammalian Toxicity Oral	116-02-9	3,3,5-Trimethylcyclohexanol	ChemIDplus		Screening	L	Oral LD50 > 2000 mg/kg	oral								3250	mg/kg
Acute Mammalian Toxicity Oral	116-02-9	3,3,5-Trimethylcyclohexanol	T.E.S.T. (experimental value)		Screening	L	Oral rat LD50 (3252 mg/kg) > 2000 mg/kg									3252	mg/kg
Acute Mammalian Toxicity Oral	116-02-9	3,3,5-Trimethylcyclohexanol	ToxVal	EFSA2	Screening	L	Oral LD50 > 2000 mg/kg	oral						rat	LD50	3250	mg/kg	EFSA Group 09 Rev 5 Acute Toxicity (Smyth and Carpenter, 1948) (Smyth and Carpenter, 1948)
Acute Mammalian Toxicity Oral	116-02-9	3,3,5-Trimethylcyclohexanol	T.E.S.T. (predicted value)		QSAR Model	L	Oral rat LD50 (2577 mg/kg) > 2000 mg/kg									2577	mg/kg
Acute Mammalian Toxicity Dermal	116-02-9	3,3,5-Trimethylcyclohexanol	ChemIDplus		Screening	L	Dermal LD50 > 2000 mg/kg	skin								2800	mg/kg
Genotoxicity Mutagenicity	116-02-9	3,3,5-Trimethylcyclohexanol	T.E.S.T. (predicted value)		QSAR Model	L	Negative for Mutagenicity
Genotoxicity Mutagenicity	116-02-9	3,3,5-Trimethylcyclohexanol	ToxVal		QSAR Model	L	Score of L was assigned based on a genetox call of "pred non gentox"				pred non gentox
Endocrine Disruption	116-02-9	3,3,5-Trimethylcyclohexanol	T.E.S.T. (predicted value)		QSAR Model	L	Negative for Estrogen Receptor Binding
Endocrine Disruption	116-02-9	3,3,5-Trimethylcyclohexanol	T.E.S.T. (predicted value)		QSAR Model	L	Does NOT bind strongly to the estrogen receptor (log10 RBA = -4.10)
Developmental	116-02-9	3,3,5-Trimethylcyclohexanol	T.E.S.T. (predicted value)		QSAR Model	H	Positive for Developmental Toxicity									1
Eye Irritation	116-02-9	3,3,5-Trimethylcyclohexanol	New Zealand		Screening	H	Score was assigned based on a category of Category 6.4A (Category 2A).		Category 6.4A (Category 2A)		Irritating to the eye								R PHRASE: R 36 [Company Data]<br>
Acute Aquatic Toxicity	116-02-9	3,3,5-Trimethylcyclohexanol	DSL		Screening	L	Score of L was assigned based on a category of "Not Inherently_Toxic_to_Aquatic_Organisms"		Not Inherently_Toxic_to_Aquatic_Organisms
Acute Aquatic Toxicity	116-02-9	3,3,5-Trimethylcyclohexanol	T.E.S.T. (predicted value)		QSAR Model	M	10 mg/L <= 96 hr Fathead minnow LC50 (54.372 mg/L) <= 100 mg/L									54.37	mg/L
Acute Aquatic Toxicity	116-02-9	3,3,5-Trimethylcyclohexanol	T.E.S.T. (predicted value)		QSAR Model	M	10 mg/L <= 48 hr Daphnia magna LC50 (74.307 mg/L) <= 100 mg/L									74.31	mg/L
Acute Mammalian Toxicity Oral	220621-22-7	L-Monomenthyl glutarate	T.E.S.T. (predicted value)		QSAR Model	L	Oral rat LD50 (4029 mg/kg) > 2000 mg/kg									4029	mg/kg
Genotoxicity Mutagenicity	220621-22-7	L-Monomenthyl glutarate	T.E.S.T. (predicted value)		QSAR Model	L	Negative for Mutagenicity
Endocrine Disruption	220621-22-7	L-Monomenthyl glutarate	T.E.S.T. (predicted value)		QSAR Model	H	Positive for Estrogen Receptor Binding									1
Endocrine Disruption	220621-22-7	L-Monomenthyl glutarate	T.E.S.T. (predicted value)		QSAR Model	N/A	Estrogen Receptor RBA could not be predicted using T.E.S.T.
Developmental	220621-22-7	L-Monomenthyl glutarate	T.E.S.T. (predicted value)		QSAR Model	H	Positive for Developmental Toxicity									1
Acute Aquatic Toxicity	220621-22-7	L-Monomenthyl glutarate	T.E.S.T. (predicted value)		QSAR Model	H	1 mg/L <= 96 hr Fathead minnow LC50 (4.598 mg/L) <= 10 mg/L									4.60	mg/L
Acute Aquatic Toxicity	220621-22-7	L-Monomenthyl glutarate	T.E.S.T. (predicted value)		QSAR Model	M	10 mg/L <= 48 hr Daphnia magna LC50 (14.190 mg/L) <= 100 mg/L									14.19	mg/L
Acute Mammalian Toxicity Oral	19317-11-4	Farnesal	T.E.S.T. (predicted value)		QSAR Model	L	Oral rat LD50 (7614 mg/kg) > 2000 mg/kg									7614	mg/kg
Genotoxicity Mutagenicity	19317-11-4	Farnesal	ToxVal		QSAR Model	VH	Score of VH was assigned based on a genetox call of "pred gentox"				pred gentox
Genotoxicity Mutagenicity	19317-11-4	Farnesal	T.E.S.T. (predicted value)		QSAR Model	L	Negative for Mutagenicity
Endocrine Disruption	19317-11-4	Farnesal	T.E.S.T. (predicted value)		QSAR Model	L	Negative for Estrogen Receptor Binding
Endocrine Disruption	19317-11-4	Farnesal	T.E.S.T. (predicted value)		QSAR Model	N/A	Estrogen Receptor RBA could not be predicted using T.E.S.T.
Developmental	19317-11-4	Farnesal	T.E.S.T. (predicted value)		QSAR Model	H	Positive for Developmental Toxicity									1
Acute Aquatic Toxicity	19317-11-4	Farnesal	DSL		Screening	H	Score of H was assigned based on a category of "Inherently_Toxic_to_Aquatic_Organisms"		Inherently_Toxic_to_Aquatic_Organisms
Acute Aquatic Toxicity	19317-11-4	Farnesal	T.E.S.T. (predicted value)		QSAR Model	VH	96 hr Fathead minnow LC50 (0.124 mg/kg) < 1 mg/L									0.12	mg/L
Acute Aquatic Toxicity	19317-11-4	Farnesal	T.E.S.T. (predicted value)		QSAR Model	VH	48 hr Daphnia magna LC50 (0.146 mg/kg) < 1 mg/L									0.15	mg/L
Acute Mammalian Toxicity Oral	96-26-4	1,3-Dihydroxy-2-propanone	ToxVal	ECHA IUCLID	Screening	L	Oral LD50 > 2000 mg/kg	oral						rat	LD50	> 16000	mg/kg	-
Acute Mammalian Toxicity Inhalation	96-26-4	1,3-Dihydroxy-2-propanone	ToxVal	ECHA IUCLID	Screening	I	Inhalation LC50 does not provide enough information to assign a score	inhalation						rat	LC50	> 5	mg/L	-
Genotoxicity Mutagenicity	96-26-4	1,3-Dihydroxy-2-propanone	ToxVal		Screening	VH	Score of VH was assigned based on a genetox call of "gentox"				gentox
Eye Irritation	96-26-4	1,3-Dihydroxy-2-propanone	New Zealand		Screening	H	Score was assigned based on a category of Category 6.4A (Category 2A).		Category 6.4A (Category 2A)		Irritating to the eye
Acute Aquatic Toxicity	96-26-4	1,3-Dihydroxy-2-propanone	DSL		Screening	L	Score of L was assigned based on a category of "Not Inherently_Toxic_to_Aquatic_Organisms"		Not Inherently_Toxic_to_Aquatic_Organisms
Acute Mammalian Toxicity Oral	42822-86-6	p-Menthane-3,8-diol	T.E.S.T. (predicted value)		QSAR Model	L	Oral rat LD50 (2530 mg/kg) > 2000 mg/kg									2530	mg/kg
Genotoxicity Mutagenicity	42822-86-6	p-Menthane-3,8-diol	T.E.S.T. (predicted value)		QSAR Model	L	Negative for Mutagenicity
Endocrine Disruption	42822-86-6	p-Menthane-3,8-diol	T.E.S.T. (predicted value)		QSAR Model	L	Negative for Estrogen Receptor Binding
Endocrine Disruption	42822-86-6	p-Menthane-3,8-diol	T.E.S.T. (predicted value)		QSAR Model	L	Does NOT bind strongly to the estrogen receptor (log10 RBA = -3.67)
Developmental	42822-86-6	p-Menthane-3,8-diol	ToxVal	ToxRefDB	Screening	M	100.0 mg/kg-day < Dermal NOAEL <= 500.0 mg/kg-day	dermal						rat	NOAEL	400	mg/kg-day	JF Barnett. 2004. Percutaneous postnatal developmental neurotoxicity study of p-menthane 3,8-diol in Crl: CDÄÂÃÂÄÂÃÅœ(SD)IGS BR VAF/PlusÄÂÃÂÄÂÃÅœ rats. MRID 46342801. Unpublished.
Developmental	42822-86-6	p-Menthane-3,8-diol	ToxVal	ToxRefDB	Screening	L	Dermal LOAEL > 500.0 mg/kg-day	dermal						rat	LOAEL	800	mg/kg-day	JF Barnett. 2004. Percutaneous postnatal developmental neurotoxicity study of p-menthane 3,8-diol in Crl: CDÄÂÃÂÄÂÃÅœ(SD)IGS BR VAF/PlusÄÂÃÂÄÂÃÅœ rats. MRID 46342801. Unpublished.
Developmental	42822-86-6	p-Menthane-3,8-diol	T.E.S.T. (predicted value)		QSAR Model	H	Positive for Developmental Toxicity									1
Acute Aquatic Toxicity	42822-86-6	p-Menthane-3,8-diol	T.E.S.T. (predicted value)		QSAR Model	L	96 hr Fathead minnow LC50 (102.001 mg/kg) > 100 mg/L									102	mg/L
Acute Aquatic Toxicity	42822-86-6	p-Menthane-3,8-diol	T.E.S.T. (predicted value)		QSAR Model	L	48 hr Daphnia magna LC50 (142.180 mg/kg) > 100 mg/L									142.18	mg/L
Chronic Aquatic Toxicity	42822-86-6	p-Menthane-3,8-diol	Denmark		QSAR Model	M	10 mg/L < Predicted LC50 <= 100 mg/L (fish, daphnia, or algae) and either biodegradation was "not ready", or BCF >= 500		Chron3		Harmful to aquatic life with long-lasting effects
Acute Mammalian Toxicity Oral	1565-76-0	Cyclohexane, 2-methoxy-4-methyl-1-(1-methylethyl)-, (1S,2R,4R)-	T.E.S.T. (predicted value)		QSAR Model	L	Oral rat LD50 (2138 mg/kg) > 2000 mg/kg									2138	mg/kg
Genotoxicity Mutagenicity	1565-76-0	Cyclohexane, 2-methoxy-4-methyl-1-(1-methylethyl)-, (1S,2R,4R)-	T.E.S.T. (predicted value)		QSAR Model	L	Negative for Mutagenicity
Genotoxicity Mutagenicity	1565-76-0	Cyclohexane, 2-methoxy-4-methyl-1-(1-methylethyl)-, (1S,2R,4R)-	ToxVal		QSAR Model	L	Score of L was assigned based on a genetox call of "pred non gentox"				pred non gentox
Endocrine Disruption	1565-76-0	Cyclohexane, 2-methoxy-4-methyl-1-(1-methylethyl)-, (1S,2R,4R)-	T.E.S.T. (predicted value)		QSAR Model	L	Negative for Estrogen Receptor Binding
Endocrine Disruption	1565-76-0	Cyclohexane, 2-methoxy-4-methyl-1-(1-methylethyl)-, (1S,2R,4R)-	T.E.S.T. (predicted value)		QSAR Model	L	Does NOT bind strongly to the estrogen receptor (log10 RBA = -3.59)
Developmental	1565-76-0	Cyclohexane, 2-methoxy-4-methyl-1-(1-methylethyl)-, (1S,2R,4R)-	T.E.S.T. (predicted value)		QSAR Model	H	Positive for Developmental Toxicity									1
Acute Aquatic Toxicity	1565-76-0	Cyclohexane, 2-methoxy-4-methyl-1-(1-methylethyl)-, (1S,2R,4R)-	T.E.S.T. (predicted value)		QSAR Model	M	10 mg/L <= 96 hr Fathead minnow LC50 (20.216 mg/L) <= 100 mg/L									20.22	mg/L
Acute Aquatic Toxicity	1565-76-0	Cyclohexane, 2-methoxy-4-methyl-1-(1-methylethyl)-, (1S,2R,4R)-	T.E.S.T. (predicted value)		QSAR Model	M	10 mg/L <= 48 hr Daphnia magna LC50 (16.410 mg/L) <= 100 mg/L									16.41	mg/L
Chronic Aquatic Toxicity	1565-76-0	Cyclohexane, 2-methoxy-4-methyl-1-(1-methylethyl)-, (1S,2R,4R)-	Denmark		QSAR Model	H	1 mg/L < Predicted LC50 <= 10 mg/L (fish, daphnia, or algae) and either biodegradation was "not ready", or BCF >= 500		Chron2		Toxic to aquatic life with long-lasting effects
Acute Mammalian Toxicity Oral	18383-49-8	Carvone-5,6-oxide, cis-(-)-	T.E.S.T. (predicted value)		QSAR Model	L	Oral rat LD50 (3629 mg/kg) > 2000 mg/kg									3629	mg/kg
Genotoxicity Mutagenicity	18383-49-8	Carvone-5,6-oxide, cis-(-)-	T.E.S.T. (predicted value)		QSAR Model	L	Negative for Mutagenicity
Endocrine Disruption	18383-49-8	Carvone-5,6-oxide, cis-(-)-	T.E.S.T. (predicted value)		QSAR Model	L	Negative for Estrogen Receptor Binding
Endocrine Disruption	18383-49-8	Carvone-5,6-oxide, cis-(-)-	T.E.S.T. (predicted value)		QSAR Model	N/A	Estrogen Receptor RBA could not be predicted using T.E.S.T.
Developmental	18383-49-8	Carvone-5,6-oxide, cis-(-)-	T.E.S.T. (predicted value)		QSAR Model	H	Positive for Developmental Toxicity									1
Acute Aquatic Toxicity	18383-49-8	Carvone-5,6-oxide, cis-(-)-	T.E.S.T. (predicted value)		QSAR Model	H	1 mg/L <= 96 hr Fathead minnow LC50 (4.812 mg/L) <= 10 mg/L									4.81	mg/L
Acute Aquatic Toxicity	18383-49-8	Carvone-5,6-oxide, cis-(-)-	T.E.S.T. (predicted value)		QSAR Model	M	10 mg/L <= 48 hr Daphnia magna LC50 (11.970 mg/L) <= 100 mg/L									11.97	mg/L
Acute Mammalian Toxicity Oral	38618-23-4	Ethanol, 2-[[5-methyl-2-(1-methylethyl)cyclohexyl]oxy]-	T.E.S.T. (predicted value)		QSAR Model	M	300 mg/kg < Oral rat LD50 (1541 mg/kg) <=2000 mg/kg									1541	mg/kg
Genotoxicity Mutagenicity	38618-23-4	Ethanol, 2-[[5-methyl-2-(1-methylethyl)cyclohexyl]oxy]-	ToxVal		QSAR Model	VH	Score of VH was assigned based on a genetox call of "pred clastogen"				pred clastogen
Genotoxicity Mutagenicity	38618-23-4	Ethanol, 2-[[5-methyl-2-(1-methylethyl)cyclohexyl]oxy]-	T.E.S.T. (predicted value)		QSAR Model	L	Negative for Mutagenicity
Endocrine Disruption	38618-23-4	Ethanol, 2-[[5-methyl-2-(1-methylethyl)cyclohexyl]oxy]-	T.E.S.T. (predicted value)		QSAR Model	L	Negative for Estrogen Receptor Binding
Endocrine Disruption	38618-23-4	Ethanol, 2-[[5-methyl-2-(1-methylethyl)cyclohexyl]oxy]-	T.E.S.T. (predicted value)		QSAR Model	L	Does NOT bind strongly to the estrogen receptor (log10 RBA = -3.46)
Developmental	38618-23-4	Ethanol, 2-[[5-methyl-2-(1-methylethyl)cyclohexyl]oxy]-	T.E.S.T. (predicted value)		QSAR Model	H	Positive for Developmental Toxicity									1
Acute Aquatic Toxicity	38618-23-4	Ethanol, 2-[[5-methyl-2-(1-methylethyl)cyclohexyl]oxy]-	T.E.S.T. (predicted value)		QSAR Model	M	10 mg/L <= 96 hr Fathead minnow LC50 (28.612 mg/L) <= 100 mg/L									28.61	mg/L
Acute Aquatic Toxicity	38618-23-4	Ethanol, 2-[[5-methyl-2-(1-methylethyl)cyclohexyl]oxy]-	T.E.S.T. (predicted value)		QSAR Model	M	10 mg/L <= 48 hr Daphnia magna LC50 (28.877 mg/L) <= 100 mg/L									28.88	mg/L
Acute Mammalian Toxicity Oral	68127-22-0	D-Proline, 5-oxo-, (1R,2S,5R)-5-methyl-2-(1-methylethyl)cyclohexyl ester	T.E.S.T. (predicted value)		QSAR Model	M	300 mg/kg < Oral rat LD50 (453 mg/kg) <=2000 mg/kg									453	mg/kg
Genotoxicity Mutagenicity	68127-22-0	D-Proline, 5-oxo-, (1R,2S,5R)-5-methyl-2-(1-methylethyl)cyclohexyl ester	T.E.S.T. (predicted value)		QSAR Model	L	Negative for Mutagenicity
Endocrine Disruption	68127-22-0	D-Proline, 5-oxo-, (1R,2S,5R)-5-methyl-2-(1-methylethyl)cyclohexyl ester	T.E.S.T. (predicted value)		QSAR Model	L	Negative for Estrogen Receptor Binding
Endocrine Disruption	68127-22-0	D-Proline, 5-oxo-, (1R,2S,5R)-5-methyl-2-(1-methylethyl)cyclohexyl ester	T.E.S.T. (predicted value)		QSAR Model	N/A	Estrogen Receptor RBA could not be predicted using T.E.S.T.
Developmental	68127-22-0	D-Proline, 5-oxo-, (1R,2S,5R)-5-methyl-2-(1-methylethyl)cyclohexyl ester	T.E.S.T. (predicted value)		QSAR Model	H	Positive for Developmental Toxicity									1
Acute Aquatic Toxicity	68127-22-0	D-Proline, 5-oxo-, (1R,2S,5R)-5-methyl-2-(1-methylethyl)cyclohexyl ester	T.E.S.T. (predicted value)		QSAR Model	H	1 mg/L <= 96 hr Fathead minnow LC50 (2.987 mg/L) <= 10 mg/L									2.99	mg/L
Acute Aquatic Toxicity	68127-22-0	D-Proline, 5-oxo-, (1R,2S,5R)-5-methyl-2-(1-methylethyl)cyclohexyl ester	T.E.S.T. (predicted value)		QSAR Model	M	10 mg/L <= 48 hr Daphnia magna LC50 (18.536 mg/L) <= 100 mg/L									18.54	mg/L
Acute Mammalian Toxicity Oral	89-47-4	rel-(1R,2S,5R)-2-Isopropyl-5-methylcyclohexyl 3-methylbutanoate	T.E.S.T. (predicted value)		QSAR Model	L	Oral rat LD50 (6205 mg/kg) > 2000 mg/kg									6205	mg/kg
Genotoxicity Mutagenicity	89-47-4	rel-(1R,2S,5R)-2-Isopropyl-5-methylcyclohexyl 3-methylbutanoate	T.E.S.T. (predicted value)		QSAR Model	L	Negative for Mutagenicity
Endocrine Disruption	89-47-4	rel-(1R,2S,5R)-2-Isopropyl-5-methylcyclohexyl 3-methylbutanoate	T.E.S.T. (predicted value)		QSAR Model	L	Negative for Estrogen Receptor Binding
Endocrine Disruption	89-47-4	rel-(1R,2S,5R)-2-Isopropyl-5-methylcyclohexyl 3-methylbutanoate	T.E.S.T. (predicted value)		QSAR Model	N/A	Estrogen Receptor RBA could not be predicted using T.E.S.T.
Developmental	89-47-4	rel-(1R,2S,5R)-2-Isopropyl-5-methylcyclohexyl 3-methylbutanoate	T.E.S.T. (predicted value)		QSAR Model	L	Negative for Developmental Toxicity
Acute Aquatic Toxicity	89-47-4	rel-(1R,2S,5R)-2-Isopropyl-5-methylcyclohexyl 3-methylbutanoate	DSL		Screening	H	Score of H was assigned based on a category of "Inherently_Toxic_to_Aquatic_Organisms"		Inherently_Toxic_to_Aquatic_Organisms
Acute Aquatic Toxicity	89-47-4	rel-(1R,2S,5R)-2-Isopropyl-5-methylcyclohexyl 3-methylbutanoate	T.E.S.T. (predicted value)		QSAR Model	H	1 mg/L <= 96 hr Fathead minnow LC50 (3.110 mg/L) <= 10 mg/L									3.11	mg/L
Acute Aquatic Toxicity	89-47-4	rel-(1R,2S,5R)-2-Isopropyl-5-methylcyclohexyl 3-methylbutanoate	T.E.S.T. (predicted value)		QSAR Model	H	1 mg/L <= 48 hr Daphnia magna LC50 (1.762 mg/L) <= 10 mg/L									1.76	mg/L
Chronic Aquatic Toxicity	89-47-4	rel-(1R,2S,5R)-2-Isopropyl-5-methylcyclohexyl 3-methylbutanoate	Denmark		QSAR Model	VH	Predicted LC50 < 1 mg/L (fish, daphnia, or algae) and either biodegradation was "not ready", or BCF >= 500		Chron1		Very toxic to aquatic life with long-lasting effects
No Hazard Scores (all data blank)	21963-26-8	5-Pentylfuran-2(5H)-one
Acute Mammalian Toxicity Oral	35178-55-3	Piperitenone Oxide	T.E.S.T. (predicted value)		QSAR Model	L	Oral rat LD50 (5494 mg/kg) > 2000 mg/kg									5494	mg/kg
Genotoxicity Mutagenicity	35178-55-3	Piperitenone Oxide	T.E.S.T. (predicted value)		QSAR Model	L	Negative for Mutagenicity
Endocrine Disruption	35178-55-3	Piperitenone Oxide	T.E.S.T. (predicted value)		QSAR Model	L	Negative for Estrogen Receptor Binding
Endocrine Disruption	35178-55-3	Piperitenone Oxide	T.E.S.T. (predicted value)		QSAR Model	N/A	Estrogen Receptor RBA could not be predicted using T.E.S.T.
Developmental	35178-55-3	Piperitenone Oxide	T.E.S.T. (predicted value)		QSAR Model	H	Positive for Developmental Toxicity									1
Acute Aquatic Toxicity	35178-55-3	Piperitenone Oxide	T.E.S.T. (predicted value)		QSAR Model	H	1 mg/L <= 48 hr Daphnia magna LC50 (1.713 mg/L) <= 10 mg/L									1.71	mg/L
Acute Aquatic Toxicity	35178-55-3	Piperitenone Oxide	T.E.S.T. (predicted value)		QSAR Model	M	10 mg/L <= 96 hr Fathead minnow LC50 (10.552 mg/L) <= 100 mg/L									10.55	mg/L
Acute Mammalian Toxicity Oral	544714-08-1	N,N-Dimethyl menthyl succinamide	T.E.S.T. (predicted value)		QSAR Model	M	300 mg/kg < Oral rat LD50 (1436 mg/kg) <=2000 mg/kg									1436	mg/kg
Genotoxicity Mutagenicity	544714-08-1	N,N-Dimethyl menthyl succinamide	T.E.S.T. (predicted value)		QSAR Model	L	Negative for Mutagenicity
Endocrine Disruption	544714-08-1	N,N-Dimethyl menthyl succinamide	T.E.S.T. (predicted value)		QSAR Model	L	Negative for Estrogen Receptor Binding
Endocrine Disruption	544714-08-1	N,N-Dimethyl menthyl succinamide	T.E.S.T. (predicted value)		QSAR Model	N/A	Estrogen Receptor RBA could not be predicted using T.E.S.T.
[truncated: 1,025 more rows]

## Sheet: TruthTobaccoIndustryDocuments
Truth Tobacco Industry Document Reference Number	Title/Subject	Author	Collection	Year	Link
[truncated: 34 more rows]

## Sheet: Patents
Topic	Reference Number	Patent Number	Title	Year	Inventor	ASSIGNEE/APPLICANT	Issuing Organization
[truncated: 47 more rows]
